# Supplementary material for: Structural insights into assembly of the ribosomal nascent polypeptide exit tunnel
Source: Nat Commun. 2020 Oct 9;11:5111. doi: 10.1038/s41467-020-18878-8 (PMC7547690; doi:10.1038/s41467-020-18878-8)
Supplement: Supplementary file 4 — Source Data [file 41467_2020_18878_MOESM4_ESM.xlsx]

## Sheet: Figs. 2, S1, and 4
2a														4a		GAL-HA-L4A NOG2-TAP
																rpl4∆63-87
	pRS315 L4															Gal	Glu
	Wild type																								GAL-HA-L4A NOG2-TAP				GAL-HA-L4A NOG2-TAP
																									rpl4∆63-87				rpl4∆63-87
	rpl4∆63-75																								Gal	Glu			Gal	Glu
	rpl4∆63-87
																							Nog2									Sda1
	rpl4 R69E +R73E
	rpl4 63-68 --> Ala
																							Bud20									Nug1
	rpl4 69-74 --> Ala
																												GAL-HA-L4A NOG2-TAP
				Galactose 30℃																								rpl4∆63-87
																												Gal	Glu
S1a			GAL-HA-RPL4
	pRS315 L4:	RPL4					Empty Vector		rpl4∆63-87																		uL4
	27SA3
	27SA2
	27SBL
	27SBS
					5S
					6S
					7S
					5.8S

## Sheet: Fig. 4b
N	Name	Peptides(95%)		115:114	PVal 115:114	117:114	PVal 117:114	115:116	PVal 115:116	117:116	PVal 117:116
1	AAA family ATPase midasin [Saccharomyces cerevisiae S288c]	123		0.720056	3.57657e-07	0.976064	0.630017	0.862998	0.0182963	1.16818	0.00653397
2	bifunctional carbamoylphosphate synthetase/aspartate transcarbamylase [Saccharomyces cerevisiae S288c]	84		0.872105	0.132768	1.19967	0.0197954	0.789223	0.00246067	1.09493	0.161089
3	AAA family ATPase AFG2 [Saccharomyces cerevisiae S288c]	207		0.630476	6.48275e-05	0.435258	3.64073e-08	0.366134	2.96236e-08	0.255038	5.25919e-15
4	putative GTPase NOG1 [Saccharomyces cerevisiae S288c]	137		1.21912	0.156926	1.71889	9.97188e-05	1.06797	0.667092	1.52588	0.00012866
5	Hsp70 family ATPase SSA1 [Saccharomyces cerevisiae S288c]	102		0.673885	0.371389	0.455737	0.00646526	0.404577	0.143481	0.267659	0.00316196
6	ribosomal 60S subunit protein L4A [Saccharomyces cerevisiae S288c]	219		1.19684	0.287078	1.45093	0.00296672	0.78492	0.0858801	0.959005	0.407334
7	putative GTPase NOG2 [Saccharomyces cerevisiae S288c]	146		1.15521	0.166945	1.63204	4.28708e-06	0.948542	0.586208	1.35592	1.4769e-05
8	Gcn1p [Saccharomyces cerevisiae S288c]	39		0.922286	0.382279	1.08754	0.437344	0.888355	0.29674	1.06997	0.424882
9	RNA-binding GTPase NUG1 [Saccharomyces cerevisiae S288c]	128		1.64234	8.19568e-05	1.8037	8.79248e-09	1.57732	0.00026727	1.74348	2.38755e-09
10	Arx1p [Saccharomyces cerevisiae S288c]	103		0.668296	0.0466183	0.774941	0.0936158	0.5901	0.000250355	0.685798	0.00542465
11	trifunctional fatty acid synthase subunit FAS2 [Saccharomyces cerevisiae S288c]	31		1.04028	0.783412	1.26381	0.12976	1.03088	0.765266	1.30939	0.0112729
12	H(+)-transporting V1 sector ATPase subunit A [Saccharomyces cerevisiae S288c]	33		1.32774	0.0207003	2.21019	6.60503e-05	1.2702	0.0750704	2.11298	7.75051e-05
13	acetyl-CoA carboxylase ACC1 [Saccharomyces cerevisiae S288c]	32		0.629773	0.000783815	0.875688	0.133984	0.705161	0.00345388	0.99306	0.92794
14	Rsa4p [Saccharomyces cerevisiae S288c]	88		1.31477	0.000395226	1.92338	0.000248271	1.36245	0.00189888	2.01456	1.91827e-05
15	Scp160p [Saccharomyces cerevisiae S288c]	34		0.683213	0.0167164	0.823325	0.135233	0.687273	0.0394029	0.818233	0.0542655
16	bile acid-transporting ATPase YBT1 [Saccharomyces cerevisiae S288c]	39		1.54764	0.00665974	1.50928	0.00629478	1.95364	0.000499102	1.98373	1.90218e-05
17	Hsp70 family ATPase SSB2 [Saccharomyces cerevisiae S288c]	90		1.50079	0.332642	1.40515	0.554811	1.20521	0.728398	1.30952	0.358204
18	Rrp5p [Saccharomyces cerevisiae S288c]	25		0.784914	0.107692	0.897832	0.401788	0.890475	0.380511	1.04209	0.601863
19	ribosomal 60S subunit protein L2B [Saccharomyces cerevisiae S288c]	172		1.18827	0.508369	1.25129	0.283738	0.898675	0.701608	0.949683	0.762337
20	elongation factor 2 [Saccharomyces cerevisiae S288c]	39		1.25841	0.0256885	1.86813	9.49242e-05	1.05508	0.567784	1.56064	0.00174407
21	F1F0 ATP synthase subunit beta [Saccharomyces cerevisiae S288c]	69		0.838191	0.117118	1.46208	0.000375613	0.663779	0.00950125	1.14446	0.0464476
22	guanine nucleotide-binding protein subunit beta [Saccharomyces cerevisiae S288c]	90		0.881973	0.156186	1.31696	0.0159176	0.569424	0.000267197	0.842132	0.0163286
23	mRNA-binding ribosome synthesis protein NOP7 [Saccharomyces cerevisiae S288c]	52		1.28207	0.0377195	1.95847	0.000507982	1.00547	0.950128	1.5356	0.00229566
24	cra|hCP1609934.2| keratin 1 (epidermolytic hyperkeratosis) [Homo sapiens (contaminant)]	36		1.00782	0.947042	1.20208	0.143289	1.67124	0.00512849	1.94812	0.00332553
24	rf|NP_006112.2| keratin 1 [Homo sapiens (contaminant)]	36
24	sp|P04264| K2C1_HUMAN Keratin, type II cytoskeletal 1 (Cytokeratin 1) (K1) (CK 1) (67 kDa cytokeratin) (Hair alpha protein) [Homo sapiens Tax_Id=9606 Gene_Symbol=KRT1(contaminant)]	35
25	polyadenylate-binding protein [Saccharomyces cerevisiae S288c]	58		1.42151	0.00312051	1.13122	0.199268	1.19771	0.0301295	0.960087	0.650195
26	ribosomal 60S subunit protein L8B [Saccharomyces cerevisiae S288c]	65		2.02131	0.230849	1.85912	0.126747	1.38813	0.441019	1.2852	0.271772
27	Rix1p [Saccharomyces cerevisiae S288c]	26		0.7441	0.00327371	1.00606	0.961811	0.862212	0.23064	1.16569	0.0833822
28	indolepyruvate decarboxylase 1 [Saccharomyces cerevisiae S288c]	44		1.3131	0.0438677	2.22153	0.000135313	1.17623	0.176423	2.06494	5.91897e-06
29	porin POR1 [Saccharomyces cerevisiae S288c]	64		0.744916	0.0277278	1.51173	0.0013012	0.585484	2.25476e-05	1.18968	0.146547
30	translation elongation factor EF-3 [Saccharomyces cerevisiae S288c]	26		1.26935	0.0905572	1.55867	0.0172825	1.17864	0.0649583	1.54025	0.000122065
31	translation elongation factor EF-1 alpha [Saccharomyces cerevisiae S288c]	79		1.52535	0.00669633	2.10673	2.33816e-05	1.56125	8.82082e-05	2.18836	2.84695e-07
32	ribosomal 60S subunit protein L13A [Saccharomyces cerevisiae S288c]	59		2.02955	0.104159	0.930777	0.700381	1.74652	0.0965172	0.811755	0.0256846
32	ribosomal 60S subunit protein L13B [Saccharomyces cerevisiae S288c]	59
33	Hsp90 family chaperone HSC82 [Saccharomyces cerevisiae S288c]	34		1.18844	0.171539	1.48341	0.00536777	0.951019	0.574799	1.18905	0.0671302
34	ribosomal 60S subunit protein L3 [Saccharomyces cerevisiae S288c]	116		1.12636	0.505918	1.57385	0.0124515	0.998144	0.990355	1.38499	0.0797928
35	F1F0 ATP synthase subunit alpha [Saccharomyces cerevisiae S288c]	43		0.800732	0.0658703	1.16816	0.289555	0.799385	0.17208	1.15838	0.330355
36	Mrt4p [Saccharomyces cerevisiae S288c]	59		1.4886	0.0465404	1.41025	0.0221	1.31815	0.0299367	1.28385	0.000165422
37	phosphoglycerate kinase [Saccharomyces cerevisiae S288c]	40		0.801675	0.0474296	1.21915	0.0346606	0.552681	0.000171471	0.837261	0.0266409
38	Sda1p [Saccharomyces cerevisiae S288c]	49		0.645518	0.0586959	0.670454	0.033235	0.440036	0.000196699	0.458456	5.92537e-05
39	pyruvate kinase CDC19 [Saccharomyces cerevisiae S288c]	34		1.18675	0.128693	1.69662	0.0021182	1.14355	0.110128	1.66257	0.000546509
40	ribosomal 60S subunit protein L7B [Saccharomyces cerevisiae S288c]	71		0.973382	0.893578	1.18877	0.27243	0.736658	0.0480838	0.918036	0.528486
40	ribosomal 60S subunit protein L7A [Saccharomyces cerevisiae S288c]	71
41	H(+)-transporting V0 sector ATPase subunit a [Saccharomyces cerevisiae S288c]	31		1.61334	0.0186639	3.64076	2.29089e-05	1.75014	2.07577e-05	3.96833	9.18535e-07
42	ADP/ATP carrier protein PET9 [Saccharomyces cerevisiae S288c]	38		0.787476	0.0709205	1.41024	0.0345428	0.707656	0.0157138	1.26916	0.122493
43	H(+)-transporting V1 sector ATPase subunit B [Saccharomyces cerevisiae S288c]	34		1.16381	0.354057	1.48207	0.0282326	1.10421	0.592107	1.39295	0.0691156
44	ATP-binding cassette glutathione S-conjugate transporter YCF1 [Saccharomyces cerevisiae S288c]	25		1.52415	0.00885301	2.32449	0.00252041	1.75282	0.00254597	2.62713	0.000805459
45	ribosomal 60S subunit protein L12A [Saccharomyces cerevisiae S288c]	114		1.49387	0.028888	1.0904	0.611077	1.21247	0.163353	0.898127	0.498955
46	Kap123p [Saccharomyces cerevisiae S288c]	24		0.89383	0.305724	1.12143	0.258116	0.82659	0.369516	0.996218	0.976213
47	tetrafunctional fatty acid synthase subunit FAS1 [Saccharomyces cerevisiae S288c]	19		1.0429	0.720504	1.21898	0.0309833	0.794456	0.0259016	0.932048	0.355569
48	Hsp70 family ATPase KAR2 [Saccharomyces cerevisiae S288c]	36		1.20833	0.0466722	1.36684	0.00505062	0.988484	0.886261	1.13193	0.0793938
49	1,3-beta-D-glucan synthase [Saccharomyces cerevisiae S288c]	20		1.08271	0.533851	1.50155	0.00417004	1.08705	0.497114	1.53196	0.0284536
50	long-chain fatty acid-CoA ligase FAA1 [Saccharomyces cerevisiae S288c]	17		0.964766	0.835349	1.30446	0.085341	0.804186	0.246491	1.07528	0.587854
51	phosphopyruvate hydratase ENO2 [Saccharomyces cerevisiae S288c]	29		0.999008	0.996247	1.21213	0.393723	0.800191	0.514352	0.967751	0.861498
52	acetolactate synthase catalytic subunit [Saccharomyces cerevisiae S288c]	16		1.23942	0.125892	1.61633	0.0175813	1.24774	0.260931	1.653	0.00694653
53	chromatin-binding/pre-rRNA-processing protein IPI3 [Saccharomyces cerevisiae S288c]	25		0.888839	0.37184	1.08969	0.371945	1.09585	0.657261	1.33429	0.0539206
54	ribosomal 40S subunit protein S3 [Saccharomyces cerevisiae S288c]	63		0.682274	0.0520118	0.973963	0.903285	0.523957	0.00300051	0.756724	0.0929721
55	Nop53p [Saccharomyces cerevisiae S288c]	26		3.20301	0.000439216	1.391	0.10042	2.35403	1.21545e-05	1.0316	0.773079
56	ribosomal 40S subunit protein S2 [Saccharomyces cerevisiae S288c]	36		0.762969	0.2293	1.07921	0.697214	0.609715	0.00397732	0.886985	0.380352
57	translation initiation factor eIF3 core subunit a [Saccharomyces cerevisiae S288c]	16		0.910256	0.510017	0.867707	0.401423	1.22798	0.229843	1.2015	0.068319
58	Puf6p [Saccharomyces cerevisiae S288c]	28		1.13356	0.579354	1.40313	0.0228815	1.18531	0.422897	1.49634	0.000744276
59	ribosomal protein P0 [Saccharomyces cerevisiae S288c]	74		0.795746	0.115789	1.43939	0.052939	0.590776	0.0118165	1.08232	0.620786
60	ribosomal 60S subunit protein L5 [Saccharomyces cerevisiae S288c]	32		1.18606	0.545143	1.40539	0.0527675	0.782313	0.167614	0.927543	0.397396
61	RuvB family ATP-dependent DNA helicase pontin [Saccharomyces cerevisiae S288c]	16		0.770715	0.0915466	0.889652	0.430424	0.920192	0.505272	1.07688	0.415408
62	ribosomal 60S subunit protein L6A [Saccharomyces cerevisiae S288c]	40		1.52035	0.0356692	1.23979	0.307974	1.07006	0.766463	0.875294	0.462837
63	alcohol dehydrogenase ADH1 [Saccharomyces cerevisiae S288c]	19		0.627578	0.165221	1.03817	0.860459	0.499109	0.0114	0.808001	0.274367
64	ketol-acid reductoisomerase [Saccharomyces cerevisiae S288c]	18		1.01297	0.960413	1.50976	0.000823325	0.873102	0.623442	1.29006	0.0215078
65	translation initiation factor eIF4A [Saccharomyces cerevisiae S288c]	28		1.04824	0.582664	1.3698	0.00804162	0.971142	0.691713	1.27013	0.0626467
66	ribosomal 60S subunit protein L16A [Saccharomyces cerevisiae S288c]	31		0.921836	0.407692	0.893684	0.507901	0.762782	0.192784	0.739875	0.00757157
67	ribosomal 60S subunit protein L14A [Saccharomyces cerevisiae S288c]	31		1.36075		2.0612		0.545728		0.832835
68	cont|000439|gi|254622|bbs|112352 (S43646) cytokeratin 2, CK 2 [human, epidermis, Peptide, 645 aa].	23		1.03562	0.826225	1.09125	0.572939	1.30473	0.231466	1.37272	0.0199157
68	P35908 SWISS-PROT:P35908 Tax_Id=9606 Gene_Symbol=KRT2 Keratin, type II cytoskeletal 2 epidermal	23
69	chaperone ATPase HSP104 [Saccharomyces cerevisiae S288c]	17		1.04123	0.860005	1.07577	0.487197	0.795865	0.380305	0.820488	0.117175
70	Rlp7p [Saccharomyces cerevisiae S288c]	31		1.40315	0.0520413	1.87501	0.00229878	0.966297	0.851701	1.27553	0.117992
71	chromatin-binding exonuclease XRN1 [Saccharomyces cerevisiae S288c]	16		0.738966	0.28613	0.875992	0.351265	0.694078	0.165973	0.843898	0.100534
72	Erb1p [Saccharomyces cerevisiae S288c]	16		1.5265	0.00293002	1.6472	0.00123611	1.57382	0.0408518	1.68495	0.00845512
73	succinate dehydrogenase flavoprotein subunit SDH1 [Saccharomyces cerevisiae S288c]	16		0.67067	0.18094	0.794213	0.363671	0.64511	0.0252263	0.808105	0.181397
74	ribosomal 40S subunit protein S5 [Saccharomyces cerevisiae S288c]	48		0.726928	0.0658382	1.09914	0.625343	0.467509	0.00134411	0.716153	0.00253381
75	glutamine--fructose-6-phosphate transaminase (isomerizing) GFA1 [Saccharomyces cerevisiae S288c]	14		1.22935	0.352295	1.39183	0.273768	1.38402	0.254692	1.54586	0.144885
76	rRNA (cytosine-C5-)-methyltransferase NOP2 [Saccharomyces cerevisiae S288c]	24		1.21375	0.0433564	1.23693	0.15003	1.07642	0.530154	1.09968	0.581999
77	snoRNP complex protein NOP56 [Saccharomyces cerevisiae S288c]	15		1.15875	0.457482	1.41929	0.107223	1.09101	0.458608	1.37668	0.00398594
78	ubiquinol--cytochrome-c reductase subunit 2 [Saccharomyces cerevisiae S288c]	22		0.779878	0.0403378	1.365	0.00904102	0.762318	0.0774791	1.35075	0.00498043
79	chaperone ATPase HSP60 [Saccharomyces cerevisiae S288c]	21		0.954538	0.71013	0.956567	0.615522	0.736952	0.0072617	0.744292	0.00633653
80	ribosomal 60S subunit protein L18B [Saccharomyces cerevisiae S288c]	23		0.703204	0.172744	1.04634	0.82556	0.577915	0.303358	0.869475	0.649156
81	AAA family ATPase CDC48 [Saccharomyces cerevisiae S288c]	23		0.889875	0.56671	1.16939	0.26475	0.89101	0.235436	1.18873	0.0798727
82	ubiquinol--cytochrome-c reductase subunit COR1 [Saccharomyces cerevisiae S288c]	22		0.968332	0.746109	1.47632	0.0154809	0.866195	0.423727	1.30704	0.0406174
83	adenyl-nucleotide exchange factor SSE1 [Saccharomyces cerevisiae S288c]	15		0.96142	0.835246	0.958655	0.779572	0.915185	0.602681	0.911445	0.171997
84	ribosomal 60S subunit protein L1A [Saccharomyces cerevisiae S288c]	38		1.36693	0.231041	1.5642	0.0364739	0.906321	0.634565	1.00145	0.993585
85	translation initiation factor 3 subunit CLU1 [Saccharomyces cerevisiae S288c]	15		0.71855	0.0997401	0.921522	0.636092	0.607359	0.00704483	0.806813	0.0588148
86	DNA-directed RNA polymerase I core subunit RPA190 [Saccharomyces cerevisiae S288c]	13		0.812276	0.589769	0.705458	0.108671	0.714245	0.363371	0.652708	0.00250093
87	Pho91p [Saccharomyces cerevisiae S288c]	24		1.39901	0.0675128	2.12443	0.00155606	1.46394	0.0390803	2.19654	0.001176
88	Yhb1p [Saccharomyces cerevisiae S288c]	23		0.883114	0.396848	1.1075	0.488885	0.896317	0.42705	1.13666	0.22962
89	rRNA-processing protein NSA2 [Saccharomyces cerevisiae S288c]	47		2.1457	0.000594293	1.86733	0.00725082	2.17473	1.40372e-05	1.91399	0.000576876
90	translation initiation factor 6 [Saccharomyces cerevisiae S288c]	71		1.29101	0.283761	1.55156	0.0616911	1.11885	0.4979	1.33911	0.173032
91	ribosomal 40S subunit protein S1A [Saccharomyces cerevisiae S288c]	53		0.859715	0.585564	1.47805	0.27875	0.643671	0.640563	1.00642	0.994327
92	ribosomal 40S subunit protein S17A [Saccharomyces cerevisiae S288c]	28		0.911818	0.702298	0.81731	0.395153	0.709063	0.0220388	0.643791	0.0144373
92	ribosomal 40S subunit protein S17B [Saccharomyces cerevisiae S288c]	28
93	ribosomal 40S subunit protein S4B [Saccharomyces cerevisiae S288c]	34		0.714249	0.107368	1.04885	0.691109	0.504125	0.00522211	0.744005	0.00515595
94	ribosomal 60S subunit protein L15A [Saccharomyces cerevisiae S288c]	49		1.23374	0.315907	1.73869	0.0718698	0.778358	0.222878	1.12076	0.511356
95	H(+)-exporting P2-type ATPase PMA1 [Saccharomyces cerevisiae S288c]	41		1.02484	0.846831	1.16957	0.36807	0.893741	0.371284	1.02971	0.827119
96	DNA damage-responsive RNA polymerase-degradation factor DEF1 [Saccharomyces cerevisiae S288c]	26		0.979813	0.884088	0.421125	0.00936744	0.986312	0.945291	0.429572	0.00745766
97	ribosomal 60S subunit protein L23A [Saccharomyces cerevisiae S288c]	63		1.56222	0.0606297	1.63664	0.0430871	1.20767	0.576966	1.29756	0.143071
98	glyceraldehyde-3-phosphate dehydrogenase (phosphorylating) TDH1 [Saccharomyces cerevisiae S288c]	22		0.660388	0.0957837	0.784342	0.262967	0.360213	0.00611025	0.437316	0.00109727
99	ribosomal 60S subunit protein L17A [Saccharomyces cerevisiae S288c]	70		1.81079	0.141693	1.48991	0.608226	1.30414	0.804328	1.07592	0.769129
100	ribosomal 40S subunit protein S0B [Saccharomyces cerevisiae S288c]	51		0.89037	0.468172	1.11134	0.338783	0.673866	0.0246275	0.840329	0.0388074
100	ribosomal 40S subunit protein S0A [Saccharomyces cerevisiae S288c]	50
101	Lhp1p [Saccharomyces cerevisiae S288c]	22		1.69265	0.0348225	0.917849	0.429695	1.59687	0.00451244	0.871821	0.266022
102	glycerol-3-phosphate dehydrogenase [Saccharomyces cerevisiae S288c]	11		0.762008	0.0928588	0.824237	0.00136793	0.698276	0.0916775	0.724696	0.00428543
103	H(+)-transporting V1 sector ATPase subunit H [Saccharomyces cerevisiae S288c]	18		1.0096	0.971358	1.46434	0.133442	1.01726	0.901711	1.45497	0.0348107
104	Mir1p [Saccharomyces cerevisiae S288c]	25		0.698014	0.403878	1.38146	0.0743839	0.682148	0.312082	1.3692	0.00075898
105	Dld1p [Saccharomyces cerevisiae S288c]	13		0.996202	0.985066	1.51292	0.106605	1.01635	0.851226	1.62324	1.00304e-05
106	Ssz1p [Saccharomyces cerevisiae S288c]	18		0.66216	0.105393	0.768771	0.237559	0.69202	0.132385	0.819118	0.0979772
107	Hsp70 family ATPase SSC1 [Saccharomyces cerevisiae S288c]	24		0.475811	0.0107755	0.527056	0.000363668	0.383428	0.000884333	0.429236	2.34735e-07
108	ribosomal 60S subunit protein L20A [Saccharomyces cerevisiae S288c]	55		1.02635	0.816661	1.49789	0.0594552	0.7697	0.0632316	1.13723	0.306216
109	NADH-ubiquinone reductase (H(+)-translocating) NDE1 [Saccharomyces cerevisiae S288c]	15		0.886552	0.366085	2.14289	0.000914477	0.624981	0.000892666	1.53777	0.001888
110	coatomer subunit alpha [Saccharomyces cerevisiae S288c]	9		1.25409	0.242393	1.06904	0.583474	1.02463	0.830351	0.870593	0.400834
111	dihydrolipoyl dehydrogenase [Saccharomyces cerevisiae S288c]	15		1.02383	0.952001	0.923857	0.678591	0.923815	0.769247	0.843259	0.217841
112	ribosomal 40S subunit protein S11B [Saccharomyces cerevisiae S288c]	21		0.589014	0.006962	0.859555	0.2601	0.468254	0.00213407	0.683534	0.00066898
113	phosphoglycerate mutase GPM1 [Saccharomyces cerevisiae S288c]	15		1.40933	0.137456	1.62635	0.0655411	0.935785	0.656717	1.0965	0.410333
114	phosphatidylinositol/phosphatidylcholine transfer protein SEC14 [Saccharomyces cerevisiae S288c]	11		0.826729	0.313443	0.919698	0.470739	0.700642	0.05987	0.794114	0.0190005
115	14-3-3 family protein BMH1 [Saccharomyces cerevisiae S288c]	18		1.6217	0.0977222	1.2448	0.545952	1.19222	0.278828	0.948476	0.751889
116	Cic1p [Saccharomyces cerevisiae S288c]	38		1.62092	0.0288968	1.69437	0.0496664	1.27381	0.0689449	1.35537	0.0708663
117	RNA-processing protein NOP58 [Saccharomyces cerevisiae S288c]	14		1.11759	0.359973	1.47813	0.0907331	1.13859	0.461014	1.49928	0.0401755
118	actin [Saccharomyces cerevisiae S288c]	15		1.00772	0.967724	1.27583	0.0549239	1.0556	0.691695	1.31957	0.191157
119	alpha-ketoglutarate dehydrogenase KGD1 [Saccharomyces cerevisiae S288c]	12		1.04368	0.878379	1.02671	0.937391	0.699424	0.0436837	0.787452	0.166798
120	coatomer subunit beta' [Saccharomyces cerevisiae S288c]	11		1.09922	0.626593	1.07544	0.628059	0.999745	0.998782	0.967228	0.784578
121	ribosomal 40S subunit protein S9A [Saccharomyces cerevisiae S288c]	26		0.834769	0.304088	0.924216	0.477632	0.60881	0.00867014	0.674026	0.037943
121	ribosomal 40S subunit protein S9B [Saccharomyces cerevisiae S288c]	26
122	methionine--tRNA ligase MES1 [Saccharomyces cerevisiae S288c]	10		1.16776	0.434053	1.65964	0.021537	1.24209	0.641811	1.70786	0.208973
123	ribosomal 60S subunit protein L28 [Saccharomyces cerevisiae S288c]	40		1.18061	0.285751	1.32571	0.119473	0.873962	0.38942	0.978802	0.904197
124	glucokinase [Saccharomyces cerevisiae S288c]	13		0.93025	0.695849	1.07853	0.433459	0.682338	0.273501	0.751893	0.389027
125	NADH-ubiquinone reductase (H(+)-translocating) NDI1 [Saccharomyces cerevisiae S288c]	14		0.842069	0.690229	1.08176	0.775765	0.642001	0.091835	0.819017	0.0470478
126	Vtc2p [Saccharomyces cerevisiae S288c]	11		1.25645	0.255868	1.76593	0.0705177	1.36211	0.0240467	1.94603	0.019085
127	Pet10p [Saccharomyces cerevisiae S288c]	17		1.30397	0.14844	1.47343	0.0152679	0.973979	0.779777	1.11584	0.0995707
128	ribosomal 40S subunit protein S7A [Saccharomyces cerevisiae S288c]	23		1.01703	0.868559	1.13137	0.113888	0.646544	0.0337285	0.7117	0.0289435
129	ribosomal 60S subunit protein L36B [Saccharomyces cerevisiae S288c]	40		1.75535	0.00202786	0.815465	0.151263	1.63494	0.0943323	0.766455	0.152103
129	ribosomal 60S subunit protein L36A [Saccharomyces cerevisiae S288c]	40
130	pdb|1FNI_A| A Chain A, Crystal Structure Of Porcine Beta Trypsin With 0.01% Polydocanol [Sus scrofa (contaminant)]	98		2.39252	0.160443	0.628863	0.182281	1.96878	0.0529499	0.521824	0.00530567
130	gi|2914482|pdb|1TFX|A Chain A, Complex Of The Second Kunitz Domain Of Tissue Factor Pathway Inhibitor With Porcine Trypsin [Sus scrofa (contaminant)]	98
130	gi|494360|pdb|1MCT|A Chain A, Trypsin (E.C.3.4.21.4) Complexed With Inhibitor From Bitter Gourd [Sus scrofa (Contaminant)]	98
130	spt|P00761| Trypsin precursor (EC 3.4.21.4) [Sus scrofa (contaminant)]	98
130	pdb|1AN1_E| E Chain E, Leech-Derived Tryptase InhibitorTRYPSIN COMPLEX [Sus scrofa (contaminant)]	94
131	ribosomal 60S subunit protein L11A [Saccharomyces cerevisiae S288c]	21		1.15697	0.393315	1.18101	0.415548	0.823561	0.105485	0.849925	0.440935
131	ribosomal 60S subunit protein L11B [Saccharomyces cerevisiae S288c]	21
132	F1F0 ATP synthase subunit 5 [Saccharomyces cerevisiae S288c]	12		1.18498	0.391432	0.954959	0.758234	1.25013	0.333547	0.985043	0.943632
133	ribosomal 60S subunit protein L19B [Saccharomyces cerevisiae S288c]	30		1.54082	0.00497605	1.51853	0.0982335	1.19895	0.155767	1.20374	0.106712
134	ATP-dependent RNA helicase HAS1 [Saccharomyces cerevisiae S288c]	16		1.30929	0.294205	1.45494	0.115718	1.34271	0.0590155	1.50047	0.0878557
135	ribosomal 40S subunit protein S16B [Saccharomyces cerevisiae S288c]	28		0.89375	0.22164	0.827353	0.443364	0.6931	0.0754017	0.654334	0.0166484
136	pyruvate dehydrogenase (acetyl-transferring) subunit E1 beta [Saccharomyces cerevisiae S288c]	9		0.903915	0.619974	1.36387	0.0809383	0.688664	0.00852453	1.05018	0.746715
137	ATP-dependent RNA helicase SUB2 [Saccharomyces cerevisiae S288c]	9		1.00876	0.991824	1.08552	0.754858	0.855658	0.809542	1.02682	0.832739
138	Ebp2p [Saccharomyces cerevisiae S288c]	12		3.36759	0.00452725	1.23948	0.24606	3.46193	0.00299865	1.24751	0.200555
139	ribosomal 60S subunit protein L10 [Saccharomyces cerevisiae S288c]	38		0.62385	0.0620954	0.867634	0.35933	0.360294	0.00155837	0.506602	0.00198677
140	3-isopropylmalate dehydrogenase [Saccharomyces cerevisiae S288c]	18		0.432694	0.00682724	0.693058	0.00096723	0.247545	0.00117567	0.391507	0.000394879
141	trifunctional formate-tetrahydrofolate ligase/methenyltetrahydrofolate cyclohydrolase/methylenetetrahydrofolate dehydrogenase MIS1 [Saccharomyces cerevisiae S288c]	9		1.09482	0.610547	1.2326	0.418457	0.899705	0.611254	1.03831	0.75894
142	ribosomal 40S subunit protein S18A [Saccharomyces cerevisiae S288c]	19		0.870549	0.541422	1.20322	0.251434	0.647878	0.178816	0.864001	0.479904
143	cont|000469|gi|547748|sp|P35527|K1CI_HUMAN KERATIN, TYPE I CYTOSKELETAL 9 (CYTOKERATIN 9) (K9) (CK 9) [Homo sapiens].	13		1.0019	0.988103	0.886313	0.567197	1.61391	0.00575062	1.44537	0.0869425
143	P35527 SWISS-PROT:P35527 Tax_Id=9606 Gene_Symbol=KRT9 Keratin, type I cytoskeletal 9	13
144	glutamate--tRNA ligase GUS1 [Saccharomyces cerevisiae S288c]	11		1.36086	0.243021	2.26871	0.00755664	1.17777	0.360806	2.04052	5.56363e-05
145	phosphatidylinositol-3-phosphatase SAC1 [Saccharomyces cerevisiae S288c]	10		0.997982	0.994941	1.04914	0.852521	0.932161	0.764455	0.968054	0.859438
146	ribosomal 60S subunit protein L21A [Saccharomyces cerevisiae S288c]	34		1.07314	0.810797	1.60849	0.0525678	0.584428	0.244934	0.87157	0.706107
147	ribosomal 60S subunit protein L33B [Saccharomyces cerevisiae S288c]	19		0.792204		1.56225		0.436697		0.867631
148	RNA-dependent ATPase DBP3 [Saccharomyces cerevisiae S288c]	13		0.753523	0.372171	0.800405	0.147511	0.827984	0.55668	0.8397	0.481092
149	rRNA-binding ribosome biosynthesis protein RPF2 [Saccharomyces cerevisiae S288c]	48		1.5651	0.10152	2.01028	0.0049943	1.69596	0.0923151	2.17452	0.00609988
150	NEDD4 family E3 ubiquitin-protein ligase [Saccharomyces cerevisiae S288c]	10		0.945458	0.822816	0.830574	0.612812	1.23783	0.170664	1.13634	0.613288
151	ribosomal 40S subunit protein S6A [Saccharomyces cerevisiae S288c]	27		0.844059	0.22414	1.04283	0.797675	0.570487	0.0421587	0.695267	0.102483
152	translation termination factor eRF1 [Saccharomyces cerevisiae S288c]	8		1.09801	0.743082	1.29663	0.136913	1.0995	0.707826	1.24652	0.297304
153	ribosomal 40S subunit protein S13 [Saccharomyces cerevisiae S288c]	22		0.717257	0.0291291	1.00359	0.979602	0.526947	0.00370371	0.726862	0.0238131
154	protein anchor VAC8 [Saccharomyces cerevisiae S288c]	13		1.09697	0.642127	1.28009	0.337933	1.21205	0.346728	1.43863	0.0494118
155	aldehyde dehydrogenase (NADP(+)) ALD4 [Saccharomyces cerevisiae S288c]	10		1.09065	0.203292	1.25356	0.17293	0.721068	0.0864853	0.831617	0.14685
156	ribosomal 60S subunit protein L27A [Saccharomyces cerevisiae S288c]	39		1.13785	0.56311	1.30534	0.428415	0.84378	0.540715	0.991539	0.981927
156	ribosomal 60S subunit protein L27B [Saccharomyces cerevisiae S288c]	39
157	pyruvate dehydrogenase (acetyl-transferring) subunit E1 alpha [Saccharomyces cerevisiae S288c]	8		0.88248	0.716438	1.51409	0.162052	0.691715	0.266238	1.2099	0.188505
158	tryptophan synthase TRP5 [Saccharomyces cerevisiae S288c]	13		1.10776	0.474942	1.33126	0.0984993	1.07405	0.597828	1.31502	0.00965872
159	malate dehydrogenase MDH1 [Saccharomyces cerevisiae S288c]	6		0.904484	0.495295	0.962267	0.764365	0.743542	0.447759	0.754835	0.388155
160	ribosomal 60S subunit protein L35B [Saccharomyces cerevisiae S288c]	38		2.16845	0.0032971	0.931186	0.502975	1.69562	0.0141558	0.7312	0.0375472
161	Ncp1p [Saccharomyces cerevisiae S288c]	6		1.42016	0.7629	1.93924	0.265213	1.17036	0.628881	1.48463	0.162112
162	27S pre-rRNA (guanosine2922-2'-O)-methyltransferase [Saccharomyces cerevisiae S288c]	10		0.957483	0.775674	0.918715	0.372814	0.840692	0.552955	0.800457	0.208129
163	Ccc1p [Saccharomyces cerevisiae S288c]	11		1.20418	0.115619	1.61671	0.0765578	1.38712	0.0389077	1.89274	0.0105615
164	bifunctional UDP-glucose 4-epimerase/aldose 1-epimerase [Saccharomyces cerevisiae S288c]	11		0.526484	0.0615382	0.494477	0.0246352	0.381834	0.126608	0.348874	0.0428635
165	Bfr1p [Saccharomyces cerevisiae S288c]	20		1.04018	0.851142	0.530008	0.0577132	1.02218	0.882836	0.532371	0.0372507
166	Sgt2p [Saccharomyces cerevisiae S288c]	15		1.87224	0.0467202	0.885891	0.414213	1.5599	0.0916937	0.746431	0.0287494
167	translation initiation factor eIF5B [Saccharomyces cerevisiae S288c]	8		0.867228	0.803507	1.02946	0.933537	0.890631	0.790301	1.05459	0.810639
168	hypothetical protein YKR018C [Saccharomyces cerevisiae S288c]	10		0.725474	0.393449	0.892767	0.589787	0.804916	0.372927	1.00774	0.980324
169	Fra1p [Saccharomyces cerevisiae S288c]	11		1.2054	0.566534	1.34603	0.147271	1.32153	0.39824	1.45478	0.104452
170	CCR4-NOT core subunit CDC39 [Saccharomyces cerevisiae S288c]	7		0.898794	0.757967	1.4538	0.0874622	0.728483	0.430998	1.09033	0.665747
171	ribosomal 60S subunit protein L26A [Saccharomyces cerevisiae S288c]	17		1.98521	0.0555187	1.18413	0.753615	1.40898	0.242031	0.869335	0.549909
172	ubiquitin-ribosomal 40S subunit protein S31 fusion protein [Saccharomyces cerevisiae S288c]	14		1.77165	0.00478162	1.02954	0.85906	1.03232	0.774855	0.59971	0.0600935
173	glycine hydroxymethyltransferase SHM1 [Saccharomyces cerevisiae S288c]	7		0.669829	0.519762	0.830358	0.652822	0.537584	0.0747768	0.676287	0.00499312
174	ribosomal 60S subunit protein L25 [Saccharomyces cerevisiae S288c]	33		1.82361	0.127709	1.11468	0.685373	1.80498	0.0370826	1.10788	0.668487
175	ribosomal 60S subunit protein L9A [Saccharomyces cerevisiae S288c]	55		1.16084	0.600413	1.94434	0.501366	1.21627	0.841118	2.11156	0.235145
176	proline--tRNA ligase [Saccharomyces cerevisiae S288c]	8		0.721927	0.443467	1.05468	0.873696	0.930532	0.74595	1.40422	0.190807
177	fructose-bisphosphate aldolase FBA1 [Saccharomyces cerevisiae S288c]	23		0.866458	0.127988	1.20004	0.411153	0.729196	0.19061	1.02135	0.760037
178	Bud20p [Saccharomyces cerevisiae S288c]	37		2.65739	0.00092968	1.27	0.324634	2.81117	0.0268489	1.37246	0.282051
179	ribosomal 40S subunit protein S19A [Saccharomyces cerevisiae S288c]	27		1.4738	0.0637766	0.851739	0.196722	0.858905	0.15877	0.501335	0.00312722
179	ribosomal 40S subunit protein S19B [Saccharomyces cerevisiae S288c]	27
180	H(+)-transporting V0 sector ATPase subunit d [Saccharomyces cerevisiae S288c]	18		1.4803	0.187285	2.14338	0.0703692	1.77077	0.0553981	2.59919	0.0214787
181	sterol 24-C-methyltransferase [Saccharomyces cerevisiae S288c]	13		0.900268	0.533628	1.34024	0.324109	0.72976	0.0548668	1.11811	0.428505
182	histone H4 [Saccharomyces cerevisiae S288c]	12		1.34918	0.178595	1.69811	0.0354178	1.13874	0.240909	1.45496	0.0044702
183	exportin CRM1 [Saccharomyces cerevisiae S288c]	6		0.840128	0.465379	1.07475	0.704033	0.896513	0.573931	1.15689	0.237667
184	P13645 SWISS-PROT:P13645 Tax_Id=9606 Gene_Symbol=KRT10 Keratin, type I cytoskeletal 10	7		1.21995	0.315767	1.63126	0.264143	1.37162	0.350507	1.92105	0.00375946
184	cra|hCP1812051| keratin 10 (epidermolytic hyperkeratosis; keratosis palmaris et plantaris) [Homo sapiens (contaminant)]	7
184	pir|KRHU0| keratin 10, type I, cytoskeletal - human [Homo sapiens (contaminant)]	7
184	trm|Q8N175| Keratin 10 [Homo sapiens (contaminant)]	7
184	spt|P13645| Keratin, type I cytoskeletal 10 (Cytokeratin 10) (K10) (CK 10) [Homo sapiens (contaminant)]	7
185	aconitate hydratase ACO1 [Saccharomyces cerevisiae S288c]	8		0.694153	0.219945	1.08113	0.638908	0.619482	0.0332367	0.991896	0.92815
186	Cbr1p [Saccharomyces cerevisiae S288c]	8		1.40882	0.354567	2.679	0.00572271	0.891861	0.810063	1.67565	0.0476105
187	dynamin-like GTPase VPS1 [Saccharomyces cerevisiae S288c]	11		0.926758	0.855234	0.979176	0.897081	0.96645	0.922192	1.01529	0.946724
188	Vtc4p [Saccharomyces cerevisiae S288c]	9		1.33626	0.182117	1.87498	0.0538379	1.60609	0.0752679	2.24032	0.0103696
189	heat shock protein HSP150 [Saccharomyces cerevisiae S288c]	10		1.22507	0.872339	0.556011	0.150746	1.26637	0.805822	0.557318	0.037174
190	Om45p [Saccharomyces cerevisiae S288c]	9		1.26917	0.29061	0.907818	0.610249	0.998927	0.992719	0.728979	0.020116
191	Sla2p [Saccharomyces cerevisiae S288c]	8		0.925706	0.717586	0.751646	0.336352	0.964906	0.709609	0.821175	0.0487247
192	branched-chain-amino-acid transaminase BAT1 [Saccharomyces cerevisiae S288c]	7		1.2355	0.32272	1.46893	0.194381	1.14823	0.252923	1.38898	0.209527
193	ribosomal 60S subunit protein L32 [Saccharomyces cerevisiae S288c]	21		2.78008	0.00668745	1.66848	0.114944	1.68895	0.0144554	1.02636	0.830703
194	Ola1p [Saccharomyces cerevisiae S288c]	10		1.0244	0.851798	1.28218	0.0108306	0.944541	0.72845	1.18048	0.0633949
195	peptide alpha-N-acetyltransferase complex A subunit NAT1 [Saccharomyces cerevisiae S288c]	8		0.541136	0.0108742	0.622267	0.0107016	0.545482	0.00572157	0.632752	0.0113778
196	adenylate cyclase-binding protein [Saccharomyces cerevisiae S288c]	6		0.717081	0.217084	0.87902	0.267619	0.734457	0.419847	0.869702	0.277098
197	translation initiation factor eIF2 subunit gamma [Saccharomyces cerevisiae S288c]	8		0.73843	0.30969	0.870566	0.609525	0.729232	0.135696	0.923448	0.713413
198	Rab family GTPase YPT31 [Saccharomyces cerevisiae S288c]	9		1.32365	0.119486	1.36366	0.300748	1.30334	0.00669912	1.39812	0.0926904
199	coatomer subunit gamma [Saccharomyces cerevisiae S288c]	9		0.869038	0.635051	0.766159	0.198355	1.00811	0.978068	0.902096	0.548971
200	chaperonin-containing T-complex subunit CCT2 [Saccharomyces cerevisiae S288c]	6		0.981197	0.926854	0.960886	0.849719	1.07265	0.604256	1.06261	0.725815
201	proteasome regulatory particle lid subunit RPN6 [Saccharomyces cerevisiae S288c]	6		1.5449	0.0454143	1.82544	0.0164924	1.44493	0.147963	1.70344	0.0463182
202	dihydrolipoyllysine-residue acetyltransferase [Saccharomyces cerevisiae S288c]	8		1.22631	0.22152	1.4111	0.156743	1.155	0.31983	1.34666	0.150901
203	bifunctional farnesyl-diphosphate farnesyltransferase/squalene synthase [Saccharomyces cerevisiae S288c]	6		1.128	0.450001	2.27861	0.000542679	0.898893	0.381816	1.7907	0.0174978
204	isocitrate dehydrogenase (NAD(+)) IDH2 [Saccharomyces cerevisiae S288c]	10		0.79168	0.181488	0.970482	0.874647	0.889312	0.639132	1.06034	0.792572
205	coatomer subunit beta [Saccharomyces cerevisiae S288c]	7		1.00265	0.991314	0.983081	0.937536	0.975854	0.909116	0.977527	0.909036
206	ribosomal 60S subunit protein L16B [Saccharomyces cerevisiae S288c]	38		1.1615	0.390473	1.22056	0.32067	0.836051	0.398671	0.879366	0.253519
207	ATP-dependent RNA helicase DBP5 [Saccharomyces cerevisiae S288c]	6		1.19743	0.740922	0.997456	0.983981	1.2577	0.649123	1.05682	0.587244
208	galactokinase [Saccharomyces cerevisiae S288c]	9		0.46065	0.0909496	0.570582	0.0208757	0.260497	0.0261597	0.304431	9.6308e-06
209	ribosomal 40S subunit protein S22B [Saccharomyces cerevisiae S288c]	17		0.818465	0.405504	0.99171	0.943097	0.549676	0.106151	0.656339	0.0835221
209	ribosomal 40S subunit protein S22A [Saccharomyces cerevisiae S288c]	17
210	lipid-binding protein PIL1 [Saccharomyces cerevisiae S288c]	10		1.10285	0.359226	1.31899	0.065684	0.943544	0.7728	1.1336	0.183994
211	Ytm1p [Saccharomyces cerevisiae S288c]	8		1.47831	0.081541	1.20562	0.463122	1.78433	0.00537076	1.47548	0.0848202
212	ribosomal 60S subunit protein L24A [Saccharomyces cerevisiae S288c]	13		0.852805		0.786675		0.505099		0.469421
213	ribosomal 40S subunit protein S8A [Saccharomyces cerevisiae S288c]	40		0.602128	0.0693746	0.869545	0.0915214	0.530607	0.0453524	0.730351	0.122278
214	6-phosphofructokinase subunit alpha [Saccharomyces cerevisiae S288c]	6		1.09857	0.831947	1.08814	0.764777	1.03146	0.918263	0.980851	0.914342
215	triose-phosphate isomerase TPI1 [Saccharomyces cerevisiae S288c]	13		1.2396	0.522178	1.46079	0.318883	1.01362	0.960673	1.20543	0.373365
216	ribosomal 40S subunit protein S20 [Saccharomyces cerevisiae S288c]	15		0.740146	0.38163	0.878244	0.601454	0.598879	0.0242335	0.751234	0.0919158
217	glyceraldehyde-3-phosphate dehydrogenase (phosphorylating) TDH3 [Saccharomyces cerevisiae S288c]	47		1.45642	0.102169	1.76343	0.109545	0.870097	0.551405	1.06404	0.8394
218	ferroxidase FET5 [Saccharomyces cerevisiae S288c]	7		1.22936	0.306931	1.273	0.13689	1.35599	0.25095	1.40035	0.0293064
219	DNA-directed RNA polymerase I core subunit RPA135 [Saccharomyces cerevisiae S288c]	5		1.14456	0.689625	0.952904	0.888814	1.08984	0.701662	0.925947	0.661084
220	chaperone protein HSP26 [Saccharomyces cerevisiae S288c]	8		1.60106	0.151236	0.931586	0.782711	0.982414	0.90851	0.574188	0.0158534
221	ribosomal 40S subunit protein S21A [Saccharomyces cerevisiae S288c]	38		1.28018	0.264362	0.619466	0.116122	0.952953	0.809728	0.464654	0.0077019
222	calcium-transporting ATPase PMC1 [Saccharomyces cerevisiae S288c]	7		0.66797	0.178206	0.937428	0.85219	0.661211	0.195258	0.954539	0.869766
223	methionine adenosyltransferase SAM1 [Saccharomyces cerevisiae S288c]	13		0.85387	0.652502	1.25996	0.625074	1.11587	0.665039	1.69136	0.185321
224	proteinase A [Saccharomyces cerevisiae S288c]	8		1.17171	0.143654	1.08912	0.586704	1.00142	0.99385	0.939602	0.577891
225	ribosomal 40S subunit protein S24B [Saccharomyces cerevisiae S288c]	21		0.868568	0.398202	0.865468	0.463228	0.618105	0.0383468	0.626167	0.0178496
226	ribosomal 60S subunit protein L38 [Saccharomyces cerevisiae S288c]	26		1.74823	0.164145	1.06744	0.733215	1.14676	0.192887	0.703152	0.0949911
227	ribosomal 40S subunit protein S7B [Saccharomyces cerevisiae S288c]	14		0.840982	0.417408	0.746476	0.0896355	0.554267	0.11946	0.489779	0.00586904
228	ribosomal 60S subunit protein L30 [Saccharomyces cerevisiae S288c]	31		1.31244	0.322773	1.52038	0.198606	0.952568	0.710519	1.14142	0.414256
229	DNA-directed RNA polymerase I subunit RPA49 [Saccharomyces cerevisiae S288c]	6		1.52624	0.383664	1.15791	0.781163	1.27289	0.566203	1.00758	0.961751
230	chaperonin-containing T-complex subunit CCT4 [Saccharomyces cerevisiae S288c]	6		0.943548	0.7767	1.11855	0.372533	1.1245	0.732811	1.26834	0.491999
231	Rab family GTPase SEC4 [Saccharomyces cerevisiae S288c]	12		0.990885	0.97801	1.41872	0.0227159	0.919404	0.79314	1.29845	0.187327
232	homoisocitrate dehydrogenase [Saccharomyces cerevisiae S288c]	8		1.48232	0.303798	1.75434	0.322972	1.29731	0.35686	1.58826	0.209947
233	protein disulfide isomerase PDI1 [Saccharomyces cerevisiae S288c]	11		1.38807	0.0191775	1.76951	0.0319362	0.877413	0.562556	1.12013	0.443772
234	chaperonin-containing T-complex subunit CCT8 [Saccharomyces cerevisiae S288c]	6		0.610088	0.48949	0.981067	0.941757	0.834494	0.290071	1.22762	0.614228
235	mannose-1-phosphate guanylyltransferase [Saccharomyces cerevisiae S288c]	9		1.17929	0.552067	1.27667	0.357778	1.15736	0.361437	1.28515	0.197917
236	Aha1p [Saccharomyces cerevisiae S288c]	12		0.766565	0.469057	1.01842	0.932989	0.788042	0.42532	1.03852	0.75658
237	chaperonin-containing T-complex subunit CCT6 [Saccharomyces cerevisiae S288c]	6		0.642768	0.51206	1.36389	0.23139	0.70423	0.466296	1.57869	0.0101168
238	DExD/H-box ATP-dependent RNA helicase DHH1 [Saccharomyces cerevisiae S288c]	7		0.818264	0.323258	0.754802	0.260039	1.13498	0.52256	1.0557	0.753767
239	isocitrate dehydrogenase (NAD(+)) IDH1 [Saccharomyces cerevisiae S288c]	5		0.935499	0.79726	1.18367	0.40407	0.719467	0.152548	0.923365	0.634891
240	cytochrome c oxidase subunit VI [Saccharomyces cerevisiae S288c]	7		1.32065	0.113724	0.884427	0.394256	1.20362	0.0480375	0.816403	0.0363963
241	ribosomal 60S subunit protein L31A [Saccharomyces cerevisiae S288c]	19		1.93874	0.0695781	1.09705	0.842149	1.40432	0.171719	0.810519	0.0466984
241	ribosomal 60S subunit protein L31B [Saccharomyces cerevisiae S288c]	19
242	acylglycerone-phosphate reductase [Saccharomyces cerevisiae S288c]	7		1.17366	0.553051	1.52389	0.142887	0.962527	0.913657	1.24096	0.0382947
243	dolichyl-phosphate beta-D-mannosyltransferase [Saccharomyces cerevisiae S288c]	14		0.805865	0.622062	1.27911	0.406307	0.711637	0.225427	1.21215	0.0764458
244	hypothetical protein YDR089W [Saccharomyces cerevisiae S288c]	6		1.30223	0.71738	2.00907	0.335807	1.41043	0.453447	2.28385	0.0717719
245	Mcr1p [Saccharomyces cerevisiae S288c]	6		0.659707	0.0850612	1.12771	0.326077	0.534994	0.0648183	0.906151	0.465641
246	Gvp36p [Saccharomyces cerevisiae S288c]	9		0.899228	0.25627	0.918454	0.539942	0.73721	0.279706	0.739438	0.122743
247	Nop12p [Saccharomyces cerevisiae S288c]	7		1.23994	0.662206	0.9856	0.975313	1.2152	0.501729	1.01745	0.948412
248	DNA-binding protein ABF2 [Saccharomyces cerevisiae S288c]	5		1.03549	0.908503	0.780765	0.288033	0.686601	0.0493563	0.52629	0.0216708
249	pseudouridine synthase CBF5 [Saccharomyces cerevisiae S288c]	7		0.893549	0.545249	1.14794	0.456402	0.859551	0.141426	1.11228	0.454961
250	adenosylhomocysteinase [Saccharomyces cerevisiae S288c]	10		0.822174	0.244037	1.01799	0.909894	0.668498	0.0274451	0.835182	0.26531
251	Nop13p [Saccharomyces cerevisiae S288c]	7		1.34591	0.126315	0.855734	0.266773	1.48689	0.216207	0.944999	0.858484
252	Arc1p [Saccharomyces cerevisiae S288c]	7		0.924373	0.621708	1.20657	0.476246	1.15292	0.3713	1.50946	0.141625
253	Drs1p [Saccharomyces cerevisiae S288c]	8		1.33345	0.156017	1.28843	0.242335	1.67756	0.0334922	1.64731	0.0106622
254	Vnx1p [Saccharomyces cerevisiae S288c]	6		1.69877	0.158312	1.47745	0.33372	1.91377	0.181821	1.62935	0.32048
255	rRNA-processing protein UTP22 [Saccharomyces cerevisiae S288c]	6		0.961869	0.890873	1.07132	0.835693	0.876277	0.556276	1.00502	0.981599
256	type II HSP40 co-chaperone SIS1 [Saccharomyces cerevisiae S288c]	8		1.01212	0.933239	0.659228	0.0579967	0.705659	0.145665	0.457759	0.0137152
257	putative family 17 glucosidase [Saccharomyces cerevisiae S288c]	7		0.849852	0.196794	0.807177	0.0813862	0.816261	0.132476	0.779714	0.0234839
258	Ape3p [Saccharomyces cerevisiae S288c]	5		0.90315	0.891322	1.08426	0.833452	0.865135	0.828467	1.07946	0.723524
259	Cir2p [Saccharomyces cerevisiae S288c]	5		0.809197	0.403313	0.876983	0.165928	0.81668	0.345364	0.883797	0.455202
260	amphiphysin [Saccharomyces cerevisiae S288c]	6		1.0213	0.950768	1.26173	0.525341	0.851976	0.577949	1.0975	0.664312
261	cystathionine beta-synthase CYS4 [Saccharomyces cerevisiae S288c]	7		1.08459	0.783435	1.33254	0.203009	1.12246	0.266539	1.40182	0.124444
262	proteasome regulatory particle base subunit RPN2 [Saccharomyces cerevisiae S288c]	7		1.08633	0.779306	1.24484	0.407858	1.33758	0.490528	1.516	0.0904282
263	Rrs1p [Saccharomyces cerevisiae S288c]	45		2.63995	0.367251	1.85243	0.458393	2.56408	0.261995	1.8276	0.309978
264	chaperone ATPase HSP78 [Saccharomyces cerevisiae S288c]	7		0.856634	0.761521	1.02152	0.918857	0.673846	0.230959	0.872409	0.37401
265	aspartate-semialdehyde dehydrogenase [Saccharomyces cerevisiae S288c]	7		0.831931	0.60885	0.871519	0.180675	0.941426	0.874437	0.969532	0.904174
266	CCR4-NOT core subunit NOT3 [Saccharomyces cerevisiae S288c]	5		1.19692	0.720129	0.690058	0.323005	1.18314	0.738268	0.683082	0.316741
267	ribosomal 40S subunit protein S15 [Saccharomyces cerevisiae S288c]	26		1.01054	0.963088	1.24234	0.654716	0.64425	0.562479	0.796647	0.572406
268	D-arabinono-1,4-lactone oxidase [Saccharomyces cerevisiae S288c]	7		1.29495	0.14518	1.69359	0.128909	0.898506	0.498105	1.23707	0.3803
269	putative Mg(2+) transporter MNR2 [Saccharomyces cerevisiae S288c]	8		1.18028	0.561891	1.74831	0.108815	1.20645	0.320255	1.81356	0.0275623
270	peptidylprolyl isomerase CPR6 [Saccharomyces cerevisiae S288c]	8		1.00254	0.98723	1.02759	0.856058	0.960229	0.875538	0.959974	0.825769
271	Mtc1p [Saccharomyces cerevisiae S288c]	5		0.965297	0.909462	0.990357	0.971481	0.818285	0.33865	0.844092	0.0704416
272	Fmp52p [Saccharomyces cerevisiae S288c]	9		1.02458	0.776506	1.23862	0.322539	1.14216	0.587317	1.38375	0.0613305
273	ribosomal 60S subunit protein L43A [Saccharomyces cerevisiae S288c]	20		1.00289	0.983968	0.894613	0.281575	0.872293	0.625455	0.773922	0.228873
274	DEAD-box ATP-dependent RNA helicase DED1 [Saccharomyces cerevisiae S288c]	5		0.680427	0.477784	1.09775	0.540097	0.780093	0.575515	1.24033	0.489336
275	F1F0 ATP synthase subunit gamma [Saccharomyces cerevisiae S288c]	6		0.864784	0.338349	1.08328	0.4762	0.720929	0.0519031	0.908776	0.300566
276	myosin 2 [Saccharomyces cerevisiae S288c]	4		0.742485	0.385003	0.814948	0.152638	0.767165	0.302953	0.839534	0.40661
277	DEAH-box ATP-dependent RNA helicase PRP43 [Saccharomyces cerevisiae S288c]	8		1.0009	0.998056	1.09821	0.718579	0.972917	0.911871	1.12154	0.471144
278	peptidylprolyl isomerase FPR4 [Saccharomyces cerevisiae S288c]	15		1.44781	0.197792	1.10192	0.508371	1.14899	0.343428	0.880248	0.268801
279	ribosomal protein P2B [Saccharomyces cerevisiae S288c]	37		0.742175	0.28271	0.363154	0.0377453	0.498693	0.0180059	0.249987	0.0576017
280	Alb1p [Saccharomyces cerevisiae S288c]	15		1.36009	0.370324	0.694896	0.199621	0.871949	0.445751	0.448136	0.0935555
281	beta-tubulin [Saccharomyces cerevisiae S288c]	7		1.3071	0.386173	1.37093	0.292093	1.50319	0.25041	1.58637	0.053004
282	Sro9p [Saccharomyces cerevisiae S288c]	12		1.38645	0.14195	1.15408	0.415563	1.54322	0.0258865	1.29332	0.107786
283	FG-nucleoporin NUP60 [Saccharomyces cerevisiae S288c]	6		0.694045	0.527827	0.359463	0.19432	0.832948	0.546502	0.447235	0.205369
284	thioredoxin peroxidase AHP1 [Saccharomyces cerevisiae S288c]	5		1.64706	0.0821585	2.13724	0.0085455	1.57716	0.470192	2.00341	0.154983
285	translation initiation factor eIF5 [Saccharomyces cerevisiae S288c]	4		0.902957	0.720808	0.900551	0.623763	0.938657	0.852108	0.899317	0.765749
286	ribosomal 40S subunit protein S26A [Saccharomyces cerevisiae S288c]	21		1.40605	0.437338	0.796952	0.6961	0.874145	0.690362	0.500141	0.252783
286	ribosomal 40S subunit protein S26B [Saccharomyces cerevisiae S288c]	21
287	Tma16p [Saccharomyces cerevisiae S288c]	8		0.780913	0.116015	0.295154	0.0545295	0.33153	0.00689253	0.127111	0.0134498
288	thioredoxin peroxidase TSA1 [Saccharomyces cerevisiae S288c]	11		1.61296	0.0359197	1.56892	0.106376	1.35232	0.0972927	1.33121	0.167637
289	sedoheptulose-7-phosphate:D-glyceraldehyde-3-phosphate transaldolase TAL1 [Saccharomyces cerevisiae S288c]	5		0.977165	0.911215	0.770858	0.0779313	1.07515	0.662017	0.850073	0.311395
290	guanine nucleotide exchange factor GET3 [Saccharomyces cerevisiae S288c]	4		0.991005	0.964417	1.42902	0.403166	0.991406	0.974986	1.48522	0.114987
291	F1F0 ATP synthase subunit d [Saccharomyces cerevisiae S288c]	8		1.16654	0.267906	0.92508	0.630852	1.19388	0.189611	0.953077	0.638319
292	Hsp70 family chaperone SSA4 [Saccharomyces cerevisiae S288c]	42		0.730274	0.114308	0.593495	0.0210193	0.475632	0.00785894	0.387407	1.67868e-06
293	proteasome regulatory particle lid subunit RPN8 [Saccharomyces cerevisiae S288c]	6		1.63102	0.205512	1.92014	0.0827524	1.44984	0.223665	1.72825	0.0234102
294	type I HSP40 co-chaperone YDJ1 [Saccharomyces cerevisiae S288c]	11		0.887799	0.568378	0.794848	0.0852203	0.845246	0.23201	0.76078	0.0935659
295	protein channel TOM70 [Saccharomyces cerevisiae S288c]	7		1.17965	0.692371	1.09391	0.780446	0.983539	0.927862	0.921586	0.353277
296	phosphogluconate dehydrogenase (decarboxylating) GND1 [Saccharomyces cerevisiae S288c]	5		0.695244	0.443908	1.15099	0.605701	0.73856	0.598996	1.26324	0.422463
297	dihydroxy-acid dehydratase ILV3 [Saccharomyces cerevisiae S288c]	5		0.645006	0.14603	0.865288	0.215787	0.900181	0.631757	1.20355	0.37431
298	cont|000517|gi|1363944|pir||JC4313 type I keratin 16 [human, epidermal keratinocytes, Peptide, 473 aa].	5		0.406579	0.0251641	0.603458	0.220407	0.56815	0.0591077	0.875129	0.534334
298	P08779 SWISS-PROT:P08779 Tax_Id=9606 Gene_Symbol=KRT16 Keratin, type I cytoskeletal 16	5
298	cont|000528|gi|1708589|sp|P30654|K1CP_HUMAN KERATIN, TYPE I CYTOSKELETAL 16 (CYTOKERATIN 16) (K16) (CK 16) [Homo sapiens].	4
298	cont|000485|gi|88057|pir||A33652 keratin, type I, K16 [Homo sapiens].	4
299	arginine--tRNA ligase [Saccharomyces cerevisiae S288c]	5		1.30714	0.22281	1.1663	0.508493	1.35596	0.432465	1.21205	0.589136
300	Mss116p [Saccharomyces cerevisiae S288c]	5		0.672157	0.254396	0.73336	0.113401	0.829816	0.355305	0.921165	0.479056
301	SKI complex RNA helicase subunit SKI2 [Saccharomyces cerevisiae S288c]	7		0.7253	0.324711	0.763456	0.0700086	1.09076	0.77583	1.12376	0.53468
302	mRNA-binding ribosome biosynthesis protein NOP4 [Saccharomyces cerevisiae S288c]	4		0.903301	0.862095	0.968872	0.843997	0.72463	0.529643	0.728174	0.103339
303	inositol-3-phosphate synthase INO1 [Saccharomyces cerevisiae S288c]	4		0.906466	0.774646	0.799865	0.713174	0.582095	0.156458	0.533618	0.100348
304	Mam33p [Saccharomyces cerevisiae S288c]	7		0.956603	0.901889	0.390439	0.0106894	0.741825	0.38648	0.300045	0.000604989
305	RuvB family ATP-dependent DNA helicase reptin [Saccharomyces cerevisiae S288c]	4		0.828635	0.0238007	0.92614	0.453355	1.01786	0.930873	1.11097	0.579978
306	dithiol glutaredoxin GRX2 [Saccharomyces cerevisiae S288c]	6		2.07446	0.179263	1.84093	0.233867	1.81501	0.216875	1.62516	0.274079
307	dolichyl-diphosphooligosaccharide-protein glycotransferase [Saccharomyces cerevisiae S288c]	5		0.412767	0.225735	1.10235	0.674307	0.336754	0.153314	0.854362	0.299798
308	Arf family GTPase SAR1 [Saccharomyces cerevisiae S288c]	7		1.27787	0.567724	1.27316	0.47808	1.27444	0.540643	1.26913	0.463966
309	Ypd1p [Saccharomyces cerevisiae S288c]	4		1.98839	0.0550022	2.00732	0.0394258	1.37579	0.255749	1.39629	0.130454
310	lipid-binding protein LSP1 [Saccharomyces cerevisiae S288c]	9		2.07147	0.102187	1.58475	0.358022	2.16229	0.0373164	1.67489	0.253052
311	bifunctional cysteine synthase/O-acetylhomoserine aminocarboxypropyltransferase MET17 [Saccharomyces cerevisiae S288c]	8		0.854943	0.555237	1.19438	0.0555566	0.839386	0.451252	1.14433	0.443681
312	Jip5p [Saccharomyces cerevisiae S288c]	8		2.09468	0.0185913	2.55943	0.00857313	2.38886	0.0167869	2.96334	0.0026647
313	FG-nucleoporin NSP1 [Saccharomyces cerevisiae S288c]	6		1.41332	0.133521	0.846291	0.110558	1.57961	0.106678	0.941681	0.789687
314	histone chaperone NAP1 [Saccharomyces cerevisiae S288c]	4		1.17071	0.590168	0.817648	0.427324	1.32012	0.352932	0.932773	0.709835
315	GTPase-activating protein SEC13 [Saccharomyces cerevisiae S288c]	5		1.18226	0.779594	1.26078	0.583993	1.03693	0.875375	1.1276	0.382029
316	alpha-ketoglutarate dehydrogenase KGD2 [Saccharomyces cerevisiae S288c]	6		0.814188	0.69482	0.815745	0.675508	0.721243	0.0261277	0.750965	0.0814714
317	DNA topoisomerase 2 [Saccharomyces cerevisiae S288c]	5		0.706602	0.690936	0.805289	0.240532	0.849484	0.832805	0.974378	0.891448
318	SKI complex subunit tetratricopeptide repeat protein SKI3 [Saccharomyces cerevisiae S288c]	6		0.472565	0.0174639	0.760619	0.237193	0.648803	0.194041	1.03351	0.849066
319	H(+)-transporting V1 sector ATPase subunit C [Saccharomyces cerevisiae S288c]	7		1.8701	0.148336	1.92758	0.112314	1.88716	0.0880131	2.09872	0.011786
320	acetolactate synthase regulatory subunit [Saccharomyces cerevisiae S288c]	6		1.3291	0.399264	1.42349	0.216028	1.54926	0.401347	1.58392	0.355319
321	ATP-binding cassette bilirubin transporter BPT1 [Saccharomyces cerevisiae S288c]	7		0.921674	0.901353	1.2082	0.776616	1.51145	0.190655	1.83718	0.186085
322	hypothetical protein YOL098C [Saccharomyces cerevisiae S288c]	4		0.911907	0.837548	0.72622	0.180557	1.19848	0.722016	0.913445	0.760159
323	translation initiation factor eIF3 core subunit b [Saccharomyces cerevisiae S288c]	5		0.855334	0.315856	0.976916	0.935968	1.03476	0.805587	1.22259	0.370531
324	Sec16p [Saccharomyces cerevisiae S288c]	5		0.96909	0.928835	0.54433	0.44836	1.23539	0.46472	0.713128	0.194784
325	proteasome regulatory particle lid subunit RPN11 [Saccharomyces cerevisiae S288c]	4		0.932242	0.883935	1.00778	0.96649	0.9494	0.936765	0.958679	0.898533
326	translation initiation factor eIF3 subunit i [Saccharomyces cerevisiae S288c]	6		1.02405	0.955276	1.15466	0.616078	0.961844	0.854483	1.09437	0.786805
327	hypothetical protein YNL208W [Saccharomyces cerevisiae S288c]	16		1.85195		1.13706		0.940823		0.581972
328	rRNA-binding ribosome biosynthesis protein NOP15 [Saccharomyces cerevisiae S288c]	18		3.16421	0.0353065	1.58464	0.193404	2.38333	0.0088303	1.21581	0.140951
329	Ypk9p [Saccharomyces cerevisiae S288c]	6		1.05017	0.900444	1.32063	0.192165	1.00481	0.988812	1.27546	0.305217
330	trifunctional formate-tetrahydrofolate ligase/methenyltetrahydrofolate cyclohydrolase/methylenetetrahydrofolate dehydrogenase ADE3 [Saccharomyces cerevisiae S288c]	6		1.32885	0.272939	1.18189	0.785236	1.24073	0.22576	1.13209	0.809474
331	prohibitin subunit PHB2 [Saccharomyces cerevisiae S288c]	8		0.938756	0.876284	1.19222	0.739116	1.19152	0.62881	1.52935	0.437435
332	rRNA methyltransferase NOP1 [Saccharomyces cerevisiae S288c]	8		0.978943	0.98488	1.61347	0.180562	0.728682	0.750017	1.23577	0.318566
333	palmitoyltransferase YKT6 [Saccharomyces cerevisiae S288c]	4		1.35308	0.0329294	1.29805	0.279761	1.05084	0.881144	1.00297	0.987153
334	Pff1p [Saccharomyces cerevisiae S288c]	4		1.49796	0.156076	0.8736	0.727744	1.63761	0.128982	0.966012	0.916454
335	ribosomal 40S subunit protein S10A [Saccharomyces cerevisiae S288c]	30		1.42426	0.290707	0.857313	0.532687	1.23951	0.529973	0.74417	0.383489
335	ribosomal 40S subunit protein S10B [Saccharomyces cerevisiae S288c]	30
336	amphiphysin-like protein RVS161 [Saccharomyces cerevisiae S288c]	5		0.811297	0.755309	1.05682	0.861836	0.708792	0.495548	0.912564	0.508677
337	Mbf1p [Saccharomyces cerevisiae S288c]	8		1.45575	0.505613	0.525462	0.270669	1.06309	0.834779	0.387252	0.0330891
338	Stm1p [Saccharomyces cerevisiae S288c]	8		1.32121	0.037178	0.606534	0.00749106	1.14548	0.457922	0.524592	0.0414512
339	hypothetical protein YNR034W-A [Saccharomyces cerevisiae S288c]	5		0.914826	0.566075	0.567513	0.00893771	0.570746	0.0144874	0.356276	0.00136607
340	gag-pol fusion protein [Saccharomyces cerevisiae S288c]	4		0.858378	0.522829	0.877296	0.65698	0.828976	0.695061	0.807675	0.513571
340	gag-pol fusion protein [Saccharomyces cerevisiae S288c]	4
340	gag-pol fusion protein [Saccharomyces cerevisiae S288c]	4
340	gag-pol fusion protein [Saccharomyces cerevisiae S288c]	4
340	gag-pol fusion protein [Saccharomyces cerevisiae S288c]	4
340	gag-pol fusion protein [Saccharomyces cerevisiae S288c]	4
340	gag-pol fusion protein [Saccharomyces cerevisiae S288c]	4
340	gag-pol fusion protein [Saccharomyces cerevisiae S288c]	4
340	gag-pol fusion protein [Saccharomyces cerevisiae S288c]	4
340	gag-pol fusion protein [Saccharomyces cerevisiae S288c]	4
340	gag-pol fusion protein [Saccharomyces cerevisiae S288c]	4
340	gag-pol fusion protein [Saccharomyces cerevisiae S288c]	4
340	gag-pol fusion protein [Saccharomyces cerevisiae S288c]	4
340	gag-pol fusion protein [Saccharomyces cerevisiae S288c]	3
340	gag-pol fusion protein [Saccharomyces cerevisiae S288c]	3
340	gag-pol fusion protein [Saccharomyces cerevisiae S288c]	3
340	gag-pol fusion protein [Saccharomyces cerevisiae S288c]	3
340	gag-pol fusion protein [Saccharomyces cerevisiae S288c]	3
340	gag-pol fusion protein [Saccharomyces cerevisiae S288c]	3
340	gag-pol fusion protein [Saccharomyces cerevisiae S288c]	3
340	gag-pol fusion protein [Saccharomyces cerevisiae S288c]	3
340	gag-pol fusion protein [Saccharomyces cerevisiae S288c]	3
340	gag-pol fusion protein [Saccharomyces cerevisiae S288c]	3
340	gag-pol fusion protein [Saccharomyces cerevisiae S288c]	3
340	gag-pol fusion protein [Saccharomyces cerevisiae S288c]	3
340	gag-pol fusion protein [Saccharomyces cerevisiae S288c]	3
340	gag-pol fusion protein [Saccharomyces cerevisiae S288c]	2
341	ribosomal protein P1B [Saccharomyces cerevisiae S288c]	26		1.91961		0.849901		1.52012		0.678069
342	Pdr16p [Saccharomyces cerevisiae S288c]	4		0.794259	0.287314	1.01085	0.936903	0.632729	0.266387	0.760287	0.456361
343	gi|115646|sp|P02662|CAS1_BOVIN Alpha-S1-casein precursor [Bos taurus (contaminant)]	9		0.747206	0.626498	2.14253	0.164257	0.901889	0.928165	1.86812	0.505652
344	hexokinase 2 [Saccharomyces cerevisiae S288c]	6		1.45747	0.206348	1.33255	0.412156	0.675082	0.371051	0.607677	0.0889129
345	fimbrin [Saccharomyces cerevisiae S288c]	7		0.883218	0.793231	0.740384	0.128814	1.07011	0.895956	0.866574	0.56615
346	RNA-binding protein YRA1 [Saccharomyces cerevisiae S288c]	9		1.45854	0.0222334	0.750262	0.170822	1.5037	0.139821	0.772826	0.322809
347	Hsp70 family chaperone SSA2 [Saccharomyces cerevisiae S288c]	86		0.803739	0.451778	0.691941	0.0122773	0.750345	0.405482	0.618507	0.0378624
348	glutamate dehydrogenase (NADP(+)) GDH1 [Saccharomyces cerevisiae S288c]	6		1.83068	0.130538	1.30186	0.649616	1.36327	0.305051	1.0459	0.914063
349	Pga3p [Saccharomyces cerevisiae S288c]	4		0.958831	0.927986	1.38842	0.347677	1.09702	0.798386	1.61733	0.125261
350	translation initiation factor eIF2 subunit alpha [Saccharomyces cerevisiae S288c]	6		1.18582	0.541553	1.88493	0.0376359	1.08887	0.766233	1.70631	0.132762
351	ribosomal protein P2A [Saccharomyces cerevisiae S288c]	31		2.57346	0.282726	1.48652	0.178764	1.84877	0.407068	1.0636	0.685246
352	histone H2B [Saccharomyces cerevisiae S288c]	8		1.73235	0.0587269	1.77505	0.0449879	1.16096	0.573651	1.19338	0.472168
352	histone H2B [Saccharomyces cerevisiae S288c]	8
353	Egd2p [Saccharomyces cerevisiae S288c]	16		0.793507		0.51446		0.477145		0.311668
354	ATPase-activating ribosome biosynthesis protein [Saccharomyces cerevisiae S288c]	14		1.40108	0.0585749	1.27964	0.441205	1.14911	0.566548	1.06364	0.558016
355	phosphomannomutase SEC53 [Saccharomyces cerevisiae S288c]	5		0.709039	0.342572	0.930064	0.863559	1.14448	0.736303	1.51387	0.324457
356	ribosomal 40S subunit protein S12 [Saccharomyces cerevisiae S288c]	10		0.977458	0.956528	0.790944	0.480545	0.826746	0.239044	0.703679	0.0382278
357	Hsp90 cochaperone STI1 [Saccharomyces cerevisiae S288c]	4		0.960761	0.940392	0.712053	0.0936837	0.779525	0.468797	0.600904	0.0810537
358	protein-transporting protein SEC63 [Saccharomyces cerevisiae S288c]	4		0.803246	0.124558	0.996661	0.990449	0.885592	0.296177	1.12145	0.561839
359	prohibitin subunit PHB1 [Saccharomyces cerevisiae S288c]	4		0.987074	0.954103	1.22245	0.245271	0.883837	0.451516	1.10595	0.222021
360	snoRNA-binding rRNA-processing protein UTP10 [Saccharomyces cerevisiae S288c]	4		0.914369	0.848041	0.932348	0.814371	1.04411	0.884979	1.05568	0.881257
361	proteasome regulatory particle base subunit RPN1 [Saccharomyces cerevisiae S288c]	3		1.14058	0.737837	0.84692	0.540011	1.57176	0.116493	1.18812	0.336932
362	Sbp1p [Saccharomyces cerevisiae S288c]	6		0.776009	0.766661	0.547261	0.260901	0.575335	0.58202	0.370495	0.18207
363	type 1 serine/threonine-protein phosphatase catalytic subunit GLC7 [Saccharomyces cerevisiae S288c]	5		0.956869	0.917568	1.04931	0.88273	1.09598	0.849795	1.20428	0.151991
364	5-methyltetrahydropteroyltriglutamate-homocysteine S-methyltransferase [Saccharomyces cerevisiae S288c]	3		0.8742	0.705177	1.00058	0.996159	0.810295	0.388434	0.939081	0.588027
365	Mge1p [Saccharomyces cerevisiae S288c]	3		1.04959	0.680264	0.48084	0.0134601	1.25578	0.227365	0.578451	0.0427523
366	Rtn1p [Saccharomyces cerevisiae S288c]	3		1.08198	0.836554	1.66313	0.0942155	0.929552	0.738894	1.43417	0.0479118
367	Msc1p [Saccharomyces cerevisiae S288c]	3		1.24137	0.567255	0.762022	0.43783	1.29916	0.1224	0.822845	0.145937
368	H(+)-transporting V1 sector ATPase subunit F [Saccharomyces cerevisiae S288c]	7		1.44988	0.296758	0.921667	0.757746	1.22358	0.616472	0.772974	0.419699
369	phosphoglucomutase PGM2 [Saccharomyces cerevisiae S288c]	4		0.545201		0.733712		0.302643		0.410336
370	glycine hydroxymethyltransferase SHM2 [Saccharomyces cerevisiae S288c]	4		1.35188	0.347143	1.84344	0.0740366	1.12346	0.802965	1.4796	0.260794
371	citrate (Si)-synthase CIT1 [Saccharomyces cerevisiae S288c]	3		0.451852	0.0244796	0.832006	0.51298	0.353495	0.0202578	0.661157	0.0227969
372	Zn(2+) transporter ZRC1 [Saccharomyces cerevisiae S288c]	10		1.0409	0.882585	1.56742	0.428335	1.19749	0.159921	1.90989	0.118776
373	translation elongation factor 1 subunit beta [Saccharomyces cerevisiae S288c]	8		1.50628	0.752082	0.808483	0.806121	1.38818	0.561455	0.827872	0.270069
374	Tcb1p [Saccharomyces cerevisiae S288c]	3		1.64579	0.41709	1.40588	0.644312	1.04148	0.913416	0.96103	0.88757
375	Ecm1p [Saccharomyces cerevisiae S288c]	5		1.27119	0.517501	0.417809	0.0683924	1.47099	0.389693	0.483684	0.114799
376	Paa1p [Saccharomyces cerevisiae S288c]	5		1.33296	0.261098	0.959527	0.869817	1.42439	0.0391347	1.05202	0.603931
377	Avt1p [Saccharomyces cerevisiae S288c]	4		1.19644	0.462731	1.04504	0.915848	1.48069	0.0766189	1.30924	0.471304
378	putative ATP-dependent permease ADP1 [Saccharomyces cerevisiae S288c]	3		1.79208	0.0569505	3.67777	0.0373396	2.82063	0.0628021	5.33793	0.0600713
379	ribosomal 60S subunit protein L6B [Saccharomyces cerevisiae S288c]	30		1.28305	0.112037	1.23089	0.325662	1.09945	0.655011	1.06397	0.57077
380	phosphopyruvate hydratase ENO1 [Saccharomyces cerevisiae S288c]	25		1.13354	0.737456	1.06337	0.765655	0.694676	0.370408	0.640116	0.0267295
381	CCR4-NOT core subunit CDC36 [Saccharomyces cerevisiae S288c]	5		0.839852	0.169875	1.04105	0.832638	0.919385	0.837775	1.11182	0.58534
382	hydroxymethylglutaryl-CoA reductase (NADPH) HMG1 [Saccharomyces cerevisiae S288c]	5		0.592545	0.080301	0.555104	0.119775	0.918762	0.782805	0.868067	0.22614
383	glycerol 2-dehydrogenase (NADP(+)) GCY1 [Saccharomyces cerevisiae S288c]	4		0.612821	0.520739	0.769009	0.57642	0.336406	0.09392	0.463213	0.0657656
384	Mam3p [Saccharomyces cerevisiae S288c]	5		0.713606	0.191608	0.941808	0.893806	0.845734	0.543696	1.09748	0.890014
385	ribosomal 60S subunit protein L37A [Saccharomyces cerevisiae S288c]	6		1.78378		0.993244		1.27458		0.715025
386	Rtn2p [Saccharomyces cerevisiae S288c]	5		1.66964	0.278107	1.3873	0.207342	1.5245	0.123012	1.29131	0.100685
387	v-SNARE protein VTI1 [Saccharomyces cerevisiae S288c]	5		1.34738	0.0688952	1.49789	0.176424	2.05128	0.0671811	2.23489	0.109548
388	ribosomal 40S subunit protein S25B [Saccharomyces cerevisiae S288c]	10		1.14581	0.63609	0.894171	0.508278	0.889405	0.731391	0.696464	0.19517
388	ribosomal 40S subunit protein S25A [Saccharomyces cerevisiae S288c]	10
389	rRNA-processing protein PWP1 [Saccharomyces cerevisiae S288c]	5		2.13371	0.393342	2.04357	0.397185	1.36624	0.195659	1.35294	0.201338
390	syntaxin-binding protein [Saccharomyces cerevisiae S288c]	3		1.37235	0.192779	1.39153	0.406352	1.20117	0.314829	1.23556	0.408128
391	Hmo1p [Saccharomyces cerevisiae S288c]	5		0.909495	0.683931	0.498712	0.0239049	0.684961	0.0480402	0.3801	0.0161474
392	cytochrome c oxidase subunit 2 (mitochondrion) [Saccharomyces cerevisiae S288c]	5		1.19303	0.162601	1.54935	0.125208	1.13987	0.250344	1.48185	0.203239
393	IMP dehydrogenase IMD4 [Saccharomyces cerevisiae S288c]	4		0.778127	0.575751	0.757285	0.461596	0.661714	0.452715	0.641838	0.263428
393	IMP dehydrogenase IMD3 [Saccharomyces cerevisiae S288c]	4
393	IMP dehydrogenase IMD2 [Saccharomyces cerevisiae S288c]	3
394	Pir3p [Saccharomyces cerevisiae S288c]	4		0.760664	0.236417	0.651505	0.277529	0.699685	0.185627	0.605186	0.135652
395	dithiol glutaredoxin GRX1 [Saccharomyces cerevisiae S288c]	4		1.0345	0.955093	0.65682	0.688169	0.880339	0.863609	0.582872	0.289398
396	phosphatidylinositol-binding protein SCS2 [Saccharomyces cerevisiae S288c]	3		2.496	0.108674	2.82743	0.0623378	2.03598	0.109297	2.32069	0.0770853
397	ubiquinol--cytochrome-c reductase subunit 6 [Saccharomyces cerevisiae S288c]	8		1.10854	0.475404	0.720795	0.30945	0.776507	0.221652	0.511355	0.0167814
398	Nsr1p [Saccharomyces cerevisiae S288c]	4		0.856935	0.438613	1.14268	0.472466	0.739764	0.354959	0.973493	0.927698
399	isocitrate dehydrogenase (NADP(+)) IDP1 [Saccharomyces cerevisiae S288c]	3		0.884557	0.695729	1.60631	0.262761	0.898506	0.496717	1.70405	0.0236665
400	H(+)-transporting V1 sector ATPase subunit E [Saccharomyces cerevisiae S288c]	5		2.43599	0.0440454	1.49392	0.0916036	2.82252	0.0161509	1.74555	0.0246232
401	gi|7441526|pir||A59068 beta-casein variant CnH - bovine [Bos taurus (contaminant)]	4		0.981115	0.883551	2.00835	0.629396	1.63059	0.676186	2.09508	0.779831
401	gi|459292|gb|AAB29137.1| beta-casein A3 [Bos taurus (contaminant)]	4
401	gi|162805|gb|AAA30431.1| beta-casein [Bos taurus (contaminant)]	4
401	gi|115660|sp|P02666|CASB_BOVIN Beta-casein precursor [Bos taurus (contaminant)]	4
402	protein phosphatase 2A structural subunit TPD3 [Saccharomyces cerevisiae S288c]	5		0.801176	0.674424	1.3187	0.562772	0.924889	0.621898	1.5134	0.336488
403	Vtc3p [Saccharomyces cerevisiae S288c]	3		0.928989	0.850537	1.18337	0.628065	0.964441	0.804531	1.26453	0.317972
404	long-chain fatty acid-CoA ligase FAA4 [Saccharomyces cerevisiae S288c]	5		1.39183	0.477798	1.93697	0.190672	0.847335	0.335133	1.21798	0.194203
405	translation initiation factor eIF3 core subunit g [Saccharomyces cerevisiae S288c]	7		0.587496	0.313675	0.463629	0.289501	0.860086	0.638587	0.697493	0.46176
406	oxysterol-binding protein KES1 [Saccharomyces cerevisiae S288c]	3		1.16546	0.638203	1.24235	0.511867	0.936342	0.5502	1.02887	0.857777
407	coatomer subunit epsilon [Saccharomyces cerevisiae S288c]	7		0.713116	0.500185	0.838196	0.647865	0.663689	0.381076	0.800862	0.115107
408	succinate--CoA ligase (GDP-forming) subunit alpha [Saccharomyces cerevisiae S288c]	3		0.974207	0.883366	1.1073	0.771621	0.803621	0.169749	0.940714	0.548273
409	Emp24p [Saccharomyces cerevisiae S288c]	5		1.15376	0.451393	1.40348	0.16577	1.37622	0.0798254	1.69713	0.0236844
410	acetate--CoA ligase ACS2 [Saccharomyces cerevisiae S288c]	4		1.15455	0.663498	1.6353	0.263641	0.801639	0.561932	1.13051	0.578961
411	P02533 SWISS-PROT:P02533 Tax_Id=9606 Gene_Symbol=KRT14 Keratin, type I cytoskeletal 14	5		0.880601		1.12927		6.09697		7.87723
411	cont|000452|gi|125080|sp|P02533|K1CN_HUMAN KERATIN, TYPE I CYTOSKELETAL 14 (CYTOKERATIN 14) (K14) (CK 14) [Homo sapiens].	4
412	peptidylprolyl isomerase FPR1 [Saccharomyces cerevisiae S288c]	4		1.46323	0.0430111	0.732486	0.0621532	1.015	0.90121	0.511187	0.0214304
413	Eht1p [Saccharomyces cerevisiae S288c]	8		1.24727	0.109397	1.35815	0.0354209	1.28052	0.0800288	1.40868	0.0124883
414	profilin [Saccharomyces cerevisiae S288c]	4		1.69082		1.22088		1.52005		1.10579
415	ribosomal 40S subunit protein S23B [Saccharomyces cerevisiae S288c]	6		0.802264	0.275	0.991843	0.965621	0.490192	0.0152478	0.616266	0.0317219
416	hypothetical protein YNR021W [Saccharomyces cerevisiae S288c]	3		0.614642	0.72622	0.705595	0.212188	0.904056	0.927949	1.07315	0.637873
417	ubiquitin-binding serine/threonine protein kinase VPS15 [Saccharomyces cerevisiae S288c]	6		1.64213	0.0598605	1.13928	0.251932	1.58185	0.240742	1.0252	0.933929
418	Syg1p [Saccharomyces cerevisiae S288c]	6		0.965623	0.958137	0.997126	0.9979	1.8489	0.439687	1.82573	0.616511
419	Erp1p [Saccharomyces cerevisiae S288c]	3		1.20879	0.576554	1.19293	0.63307	1.27022	0.304357	1.28655	0.194715
420	putative cysteine synthase [Saccharomyces cerevisiae S288c]	3		0.755711	0.779247	1.29252	0.578012	0.937922	0.925883	1.73191	0.407174
421	Atg27p [Saccharomyces cerevisiae S288c]	4		0.707533	0.400027	1.83571	0.0186188	0.450742	0.0744998	1.16963	0.201176
422	Rbg2p [Saccharomyces cerevisiae S288c]	3		0.987184	0.944436	1.25921	0.261341	1.23796	0.697878	1.53799	0.447895
423	Mlc1p [Saccharomyces cerevisiae S288c]	4		1.25464	0.702234	0.821875	0.63326	1.1367	0.424952	0.752783	0.219098
424	argininosuccinate lyase ARG4 [Saccharomyces cerevisiae S288c]	3		0.457539	0.0814947	0.584124	0.117268	0.420996	0.0738906	0.541335	0.131086
425	succinate dehydrogenase iron-sulfur protein subunit SDH2 [Saccharomyces cerevisiae S288c]	5		0.604661	0.202254	0.989962	0.96619	0.619555	0.258073	1.01075	0.973281
426	ubiquinol--cytochrome-c reductase catalytic subunit CYT1 [Saccharomyces cerevisiae S288c]	7		0.971385	0.768279	0.999603	0.999305	0.710718	0.151208	0.747334	0.383747
427	Rab family GTPase YPT7 [Saccharomyces cerevisiae S288c]	7		1.01491	0.982943	1.41965	0.505178	0.741105	0.430066	1.10022	0.528794
428	peptide alpha-N-acetyltransferase complex A subunit ARD1 [Saccharomyces cerevisiae S288c]	4		0.759115	0.831905	0.539463	0.580813	0.839244	0.643657	0.649851	0.142538
429	3-keto-steroid reductase [Saccharomyces cerevisiae S288c]	3		0.719974	0.574669	0.553208	0.37755	1.24082	0.630345	1.03905	0.891252
430	mRNA-binding ribosome synthesis protein NOC2 [Saccharomyces cerevisiae S288c]	3		1.19035	0.708158	0.988352	0.968783	1.22923	0.297185	1.02675	0.890938
431	F1F0 ATP synthase subunit 4 [Saccharomyces cerevisiae S288c]	7		0.817789	0.494446	0.779994	0.546012	0.816885	0.628376	0.806021	0.220744
432	ribosomal 40S subunit protein S28A [Saccharomyces cerevisiae S288c]	7		1.25263	0.406484	0.557032	0.124407	1.35661	0.285049	0.61052	0.120339
432	ribosomal 40S subunit protein S28B [Saccharomyces cerevisiae S288c]	7
433	CTP synthase URA7 [Saccharomyces cerevisiae S288c]	3		1.06413	0.81815	1.23758	0.681154	1.33321	0.254558	1.60398	0.153784
433	CTP synthase URA8 [Saccharomyces cerevisiae S288c]	2
434	snoRNA-binding rRNA-processing protein UTP15 [Saccharomyces cerevisiae S288c]	3		0.861206	0.621259	0.873109	0.701321	1.19041	0.375127	1.2453	0.279735
435	RNA-dependent ATPase HCA4 [Saccharomyces cerevisiae S288c]	4		0.923634	0.857801	0.979663	0.960296	1.547	0.323647	1.66855	0.134072
436	dynamin-related GTPase DNM1 [Saccharomyces cerevisiae S288c]	3		0.999103	0.998908	0.751296	0.377201	0.923375	0.862771	0.696565	0.137803
437	Nan1p [Saccharomyces cerevisiae S288c]	3		1.57851	0.127833	1.23447	0.218758	1.64596	0.374791	1.22513	0.686848
438	GTPase-activating protein RNA1 [Saccharomyces cerevisiae S288c]	3		1.7772	0.307699	1.12776	0.787896	1.90384	0.298389	1.20973	0.698881
439	Iml2p [Saccharomyces cerevisiae S288c]	6		0.662263	0.693515	0.489267	0.0775713	0.599676	0.54861	0.558082	0.0420115
440	RNA-binding signal recognition particle subunit SEC65 [Saccharomyces cerevisiae S288c]	4		0.962388	0.925829	0.663395	0.276757	1.1358	0.802767	0.784391	0.526069
441	6-phosphofructokinase subunit beta [Saccharomyces cerevisiae S288c]	4		2.31734		2.06802		2.78038		2.49983
442	proteasome core particle subunit alpha 6 [Saccharomyces cerevisiae S288c]	3		0.677497	0.720372	0.636105	0.450182	0.883293	0.907623	0.859277	0.653815
443	Rqc2p [Saccharomyces cerevisiae S288c]	3		0.553109	0.0439815	0.701338	0.175207	0.640522	0.164154	0.812002	0.336184
444	Pse1p [Saccharomyces cerevisiae S288c]	4		1.84945		5.95895		0.516025		1.67509
445	threonine ammonia-lyase ILV1 [Saccharomyces cerevisiae S288c]	6		1.13871	0.431582	1.76115	0.249474	1.21386	0.517747	1.94515	0.0387869
446	Om14p [Saccharomyces cerevisiae S288c]	3		0.816051	0.698505	0.883014	0.374801	0.857776	0.841894	0.842126	0.670047
447	Rab family GTPase VPS21 [Saccharomyces cerevisiae S288c]	3		0.683553	0.128151	0.57918	0.322009	1.39632	0.193987	1.21292	0.458261
448	Ssp120p [Saccharomyces cerevisiae S288c]	3		1.15504	0.609302	0.750385	0.411855	1.48608	0.176803	0.975823	0.925833
449	alpha-1,2-mannosyltransferase KRE2 [Saccharomyces cerevisiae S288c]	4		0.78106	0.653789	1.22392	0.547359	0.572582	0.148313	0.914927	0.397619
450	Tif4631p [Saccharomyces cerevisiae S288c]	4		1.17432	0.362605	0.771248	0.318782	1.56699	0.396153	1.02034	0.964392
451	transcription elongation factor SPT5 [Saccharomyces cerevisiae S288c]	3		0.703089	0.132968	0.466868	0.0911115	0.788126	0.084604	0.535128	0.094558
452	ribosomal 40S subunit protein S27A [Saccharomyces cerevisiae S288c]	13		1.74984	0.132524	1.09256	0.468927	1.05674	0.943309	0.658056	0.537983
452	ribosomal 40S subunit protein S27B [Saccharomyces cerevisiae S288c]	13
453	dynamin-like GTPase SEY1 [Saccharomyces cerevisiae S288c]	2		0.703111	0.222605	0.649178	0.0815079	0.899734	0.574376	0.840362	0.208806
454	acetyl-CoA C-acetyltransferase [Saccharomyces cerevisiae S288c]	5		1.24811	0.501486	1.08258	0.662328	1.03789	0.932321	0.858482	0.633199
455	RNA binding protein SNU13 [Saccharomyces cerevisiae S288c]	7		1.5341	0.199658	1.25621	0.413255	1.16814	0.601372	0.957738	0.848242
456	Dcs1p [Saccharomyces cerevisiae S288c]	3		0.775496	0.730082	0.506002	0.477136	0.780425	0.683669	0.51709	0.342604
457	Tcb3p [Saccharomyces cerevisiae S288c]	5		0.988366	0.979582	1.05192	0.809878	1.00168	0.996056	1.00502	0.98842
458	ATP-binding cassette multidrug transporter PDR5 [Saccharomyces cerevisiae S288c]	2		1.29551	0.901872	1.57332	0.718553	0.996132	0.973304	1.12731	0.753613
459	Pep1p [Saccharomyces cerevisiae S288c]	3		0.735304	0.06621	0.870396	0.395387	0.839765	0.249327	1.00448	0.963254
460	ribosomal 60S subunit protein L22A [Saccharomyces cerevisiae S288c]	7		2.27903		1.35293		1.66046		0.993104
461	mRNA-binding protein NPL3 [Saccharomyces cerevisiae S288c]	5		1.27533	0.31106	0.757241	0.218485	1.28351	0.655991	0.75871	0.413894
462	DNA-directed RNA polymerase II core subunit RPB2 [Saccharomyces cerevisiae S288c]	2		1.70195	0.163638	0.902056	0.820229	1.47848	0.187505	0.800829	0.320619
463	ribosome-binding protein NMD3 [Saccharomyces cerevisiae S288c]	4		0.567573	0.740869	0.751981	0.761994	0.474188	0.502286	0.699175	0.176555
464	Ipi1p [Saccharomyces cerevisiae S288c]	5		0.949964	0.796222	0.961602	0.80606	1.2173	0.251195	1.23942	0.256858
465	Signal recognition particle receptor subunit alpha [Saccharomyces cerevisiae S288c]	3		0.28935		0.776123		0.207623		0.561079
466	Rho family GTPase RHO1 [Saccharomyces cerevisiae S288c]	3		1.06592	0.853345	0.837509	0.714373	1.13201	0.322944	0.947758	0.702505
467	Mic60p [Saccharomyces cerevisiae S288c]	4		0.878544	0.628008	0.867341	0.764864	0.937191	0.75658	0.952039	0.890399
468	aldehyde dehydrogenase (NADP(+)) ALD6 [Saccharomyces cerevisiae S288c]	2		0.836054	0.184685	0.823112	0.584818	0.933482	0.85759	0.912353	0.731336
469	Yet1p [Saccharomyces cerevisiae S288c]	4		1.25555	0.430416	2.08168	0.0209215	1.38263	0.0681677	2.3074	0.0114404
470	gi|27806963|ref|NP_776953.1| casein alpha-S2 SWISS-PROT:P02663 (Contains: Casocidin-1) [Bos taurus (contaminant)]	3		0.91266	0.762487	1.76473	0.112916	2.06432	0.162705	3.99793	0.0300178
471	clathrin heavy chain [Saccharomyces cerevisiae S288c]	3		1.18866	0.90198	1.67772	0.555879	1.17676	0.701235	1.4382	0.130147
472	Dsk2p [Saccharomyces cerevisiae S288c]	6		1.55253	0.140863	0.70192	0.173444	1.6611	0.279292	0.7475	0.564803
473	chaperonin-containing T-complex subunit CCT7 [Saccharomyces cerevisiae S288c]	2		0.99402	0.988045	1.20044	0.653666	1.04155	0.880002	1.22193	0.547086
474	rRNA-binding ribosome biosynthesis protein RPF1 [Saccharomyces cerevisiae S288c]	3		0.797275	0.509238	0.53749	0.408367	1.21175	0.308999	0.84047	0.541176
475	ribosomal 40S subunit protein S14B [Saccharomyces cerevisiae S288c]	16		0.912771	0.773878	1.40121	0.181439	0.515337	0.111291	0.796637	0.261475
475	ribosomal 40S subunit protein S14A [Saccharomyces cerevisiae S288c]	16
476	karyopherin alpha [Saccharomyces cerevisiae S288c]	4		0.731926	0.078764	1.22324	0.410585	0.672063	0.241749	1.11912	0.597758
477	thioredoxin TRX2 [Saccharomyces cerevisiae S288c]	6		1.21583	0.319863	0.872215	0.453991	0.894238	0.562169	0.646165	0.156557
478	Utp9p [Saccharomyces cerevisiae S288c]	2		1.34457	0.156431	1.2206	0.399601	1.14603	0.305448	1.06414	0.419517
479	Tes1p [Saccharomyces cerevisiae S288c]	5		0.621224	0.452764	0.725427	0.224612	0.537732	0.108887	0.654738	0.0669533
480	glycine--tRNA ligase [Saccharomyces cerevisiae S288c]	2		1.04214	0.799403	1.19184	0.329204	1.11867	0.712579	1.2818	0.10398
481	casein kinase YCK3 [Saccharomyces cerevisiae S288c]	3		1.79856	0.180222	1.67275	0.167964	1.84582	0.443028	1.73735	0.223347
482	homocitrate synthase LYS21 [Saccharomyces cerevisiae S288c]	4		0.728793	0.614357	1.14758	0.760436	0.947557	0.737249	1.65171	0.0985978
482	homocitrate synthase LYS20 [Saccharomyces cerevisiae S288c]	4
483	Ecm29p [Saccharomyces cerevisiae S288c]	2		1.3102	0.453512	0.819704	0.502273	1.2307	0.327176	0.777839	0.114993
484	Nop6p [Saccharomyces cerevisiae S288c]	4		1.54877	0.571278	0.844258	0.390962	1.55458	0.400966	0.801447	0.411704
485	ribosomal 60S subunit protein L34A [Saccharomyces cerevisiae S288c]	7		1.32509	0.62665	1.28324	0.446705	0.86393	0.835565	0.850779	0.465901
485	ribosomal 60S subunit protein L34B [Saccharomyces cerevisiae S288c]	7
486	hypothetical protein YJL171C [Saccharomyces cerevisiae S288c]	2		1.6365	0.291262	1.27286	0.543107	1.2152	0.0742107	0.962987	0.736042
487	hydroxymethylglutaryl-CoA synthase [Saccharomyces cerevisiae S288c]	2		0.822407	0.768791	0.75641	0.538791	1.1107	0.839466	1.0672	0.837954
488	Arf family guanine nucleotide exchange factor SEC7 [Saccharomyces cerevisiae S288c]	2		0.638447	0.090586	0.657243	0.037341	0.674208	0.0949199	0.696816	0.050706
489	Mgr1p [Saccharomyces cerevisiae S288c]	2		1.26715	0.775097	0.715399	0.743096	1.91192	0.138529	1.17295	0.673146
490	ribosome biosynthesis protein ENP2 [Saccharomyces cerevisiae S288c]	2		0.785701	0.340961	0.730635	0.118573	1.09682	0.544472	1.02965	0.832957
491	hypothetical protein YMR295C [Saccharomyces cerevisiae S288c]	4		2.09441	0.0988833	0.957745	0.840383	1.03945	0.913312	0.477743	0.112086
492	Rab family GTPase YPT1 [Saccharomyces cerevisiae S288c]	5		0.854454	0.905941	1.05341	0.970331	0.659007	0.423752	0.914866	0.833308
493	transcription regulator CYC8 [Saccharomyces cerevisiae S288c]	3		1.72002	0.509668	0.980864	0.967156	0.784451	0.60721	0.45969	0.0127488
494	protein translocase subunit TIM44 [Saccharomyces cerevisiae S288c]	2		0.627468	0.155134	0.687691	0.325553	0.760722	0.409999	0.834851	0.531116
495	3-isopropylmalate dehydratase LEU1 [Saccharomyces cerevisiae S288c]	3		0.808801	0.676616	0.736263	0.392849	0.746357	0.340842	0.747541	0.126441
496	ATP-dependent RNA helicase MTR4 [Saccharomyces cerevisiae S288c]	3		0.800503	0.569729	0.692365	0.528	1.58472	0.418203	1.21569	0.765355
497	bleomycin hydrolase [Saccharomyces cerevisiae S288c]	2		0.876914	0.783696	1.04712	0.904264	0.509686	0.0142701	0.631453	0.104999
498	thiosulfate sulfurtransferase RDL1 [Saccharomyces cerevisiae S288c]	3		0.92194	0.93017	1.1845	0.6394	1.00309	0.995965	1.29443	0.236286
499	cytochrome c oxidase subunit Va [Saccharomyces cerevisiae S288c]	4		1.31574	0.457569	1.2573	0.688076	1.19317	0.796806	1.15815	0.478186
500	hypothetical protein YNL115C [Saccharomyces cerevisiae S288c]	2		1.83864	0.0321088	1.46176	0.476755	1.45115	0.195216	1.16198	0.788279
501	adenylate cyclase [Saccharomyces cerevisiae S288c]	2		0.729011	0.718892	0.689155	0.0883869	1.37634	0.236299	1.38419	0.54417
502	ATP-dependent RNA helicase NAM7 [Saccharomyces cerevisiae S288c]	4		1.35536	0.203112	1.12117	0.779893	1.08772	0.760432	0.895494	0.858091
503	protein disulfide isomerase MPD1 [Saccharomyces cerevisiae S288c]	3		1.65382	0.792188	0.927325	0.959289	1.36432	0.67308	0.837849	0.526994
504	tethering complex subunit PEP5 [Saccharomyces cerevisiae S288c]	2		1.22372	0.573323	1.40705	0.342037	0.750806	0.156135	0.896029	0.216116
505	New1p [Saccharomyces cerevisiae S288c]	3		1.68507	0.471181	1.76067	0.180701	1.27788	0.153777	1.27643	0.502605
506	ribosomal protein P1A [Saccharomyces cerevisiae S288c]	13		1.76062		0.837034		0.926899		0.443967
507	Dbp7p [Saccharomyces cerevisiae S288c]	2		0.490106	0.560501	0.511931	0.199688	0.77418	0.255168	0.862827	0.867825
508	Sgn1p [Saccharomyces cerevisiae S288c]	2		93.9513		20.409		1.76909		1.0772
509	ubiquinol--cytochrome-c reductase subunit 7 [Saccharomyces cerevisiae S288c]	4		0.812678	0.464774	1.16535	0.838929	0.891821	0.907616	1.29774	0.253911
510	snoRNA-binding protein NHP2 [Saccharomyces cerevisiae S288c]	5		1.59118	0.404336	1.04551	0.823671	1.80907	0.359836	1.19374	0.382558
511	translation initiation factor eIF2B subunit delta [Saccharomyces cerevisiae S288c]	2		0.829393	0.806516	0.82955	0.816132	0.782719	0.655485	0.784824	0.644794
512	fumarase FUM1 [Saccharomyces cerevisiae S288c]	2		0.659161	0.185254	0.945893	0.877999	0.57017	0.0209526	0.850447	0.191246
513	long-chain fatty acid transporter ACB1 [Saccharomyces cerevisiae S288c]	2		1.10578	0.548003	0.576456	0.0218138	0.732805	0.431029	0.37605	0.0712662
514	peptidylprolyl isomerase CPR1 [Saccharomyces cerevisiae S288c]	5		1.24677	0.294252	1.14816	0.5605	0.753598	0.270389	0.700102	0.186302
515	Nvj2p [Saccharomyces cerevisiae S288c]	2		2.97984	0.242802	1.95286	0.104343	2.44474	0.280396	1.57883	0.177428
516	Caj1p [Saccharomyces cerevisiae S288c]	3		0.890852	0.794642	0.585103	0.0855024	0.965944	0.940303	0.626356	0.0923351
517	Yvc1p [Saccharomyces cerevisiae S288c]	2
518	Ssh1p [Saccharomyces cerevisiae S288c]	2		0.678236	0.210778	1.87344	0.250499	0.503391	0.0935441	1.40815	0.342267
519	Mak5p [Saccharomyces cerevisiae S288c]	2		0.842381	0.863329	0.846416	0.702226	1.49506	0.532231	1.54905	0.143291
520	phosphatidylinositol-3-/phosphoinositide 5-phosphatase INP53 [Saccharomyces cerevisiae S288c]	2		0.475039	0.0871056	0.980595	0.896532	0.306615	0.0550548	0.638305	0.141582
521	hexokinase 1 [Saccharomyces cerevisiae S288c]	4		0.663882	0.0430222	1.03387	0.831667	0.408661	0.122855	0.615086	0.346854
522	Sec17p [Saccharomyces cerevisiae S288c]	3		1.31998	0.761809	0.99118	0.992164	1.30607	0.442493	1.0255	0.929452
523	Utp4p [Saccharomyces cerevisiae S288c]	2		1.20033	0.657439	1.03204	0.910726	1.81476	0.347839	1.57273	0.225094
524	ubiquitin-specific protease UBP15 [Saccharomyces cerevisiae S288c]	2		1.48987	0.224705	0.869177	0.392114	1.15347	0.492996	0.675288	0.2994
525	translation initiation factor eIF2 subunit beta [Saccharomyces cerevisiae S288c]	2		2.37318		1.47396		1.26225		0.789842
526	Mic19p [Saccharomyces cerevisiae S288c]	2		1.62347	0.18699	1.05027	0.864285	0.914184	0.588563	0.59816	0.234918
527	superoxide dismutase SOD1 [Saccharomyces cerevisiae S288c]	4		1.66635		1.01945		0.875018		0.539335
528	ubiquinol--cytochrome-c reductase catalytic subunit RIP1 [Saccharomyces cerevisiae S288c]	4		0.883379	0.655432	1.57596	0.237004	0.871604	0.67305	1.55983	0.226178
529	Hsp70 family ATPase SSB1 [Saccharomyces cerevisiae S288c]	87		1.21773	0.517861	0.862692	0.728921	1.54175	0.353472	1.21262	0.318621
530	Tma46p [Saccharomyces cerevisiae S288c]	3		1.47923	0.379784	0.572611	0.121744	1.27709	0.246216	0.496938	0.0896592
531	adenosine kinase [Saccharomyces cerevisiae S288c]	3		0.695617	0.347768	0.888434	0.854881	1.04331	0.909285	1.39322	0.184906
532	proteasome regulatory particle lid subunit RPN12 [Saccharomyces cerevisiae S288c]	3		1.55179	0.152192	1.46338	0.574241	1.10151	0.856874	1.06766	0.633939
533	1,3-beta-glucanosyltransferase GAS1 [Saccharomyces cerevisiae S288c]	2		1.01632		0.696341		0.851147		0.587537
534	Mdj1p [Saccharomyces cerevisiae S288c]	2		0.962233	0.829973	0.87043	0.403227	0.812297	0.551534	0.734166	0.364404
535	leucine--tRNA ligase CDC60 [Saccharomyces cerevisiae S288c]	2		1.50307	0.181876	1.24778	0.598346	1.6449	0.320709	1.41903	0.0505513
536	trehalose-phosphatase TPS2 [Saccharomyces cerevisiae S288c]	2		1.16289	0.572339	0.659522	0.573843	0.769861	0.495923	0.450527	0.408401
537	metallodipeptidase [Saccharomyces cerevisiae S288c]	2		0.844526		0.631995		1.69074		1.27473
538	hypothetical protein YCR016W [Saccharomyces cerevisiae S288c]	2		1.53999	0.144312	1.14613	0.4014	2.59993	0.40247	1.825	0.586622
539	Odc2p [Saccharomyces cerevisiae S288c]	2		1.08511	0.842887	1.85834	0.477046	0.990906	0.984189	1.67143	0.563841
540	Ran GTPase GSP2 [Saccharomyces cerevisiae S288c]	5		1.13357	0.716457	1.30556	0.166743	0.826008	0.748705	0.882374	0.750556
540	Ran GTPase GSP1 [Saccharomyces cerevisiae S288c]	5
541	squalene monooxygenase [Saccharomyces cerevisiae S288c]	2		1.04929	0.911672	0.966925	0.974	0.96004	0.978793	0.817309	0.290934
542	RNA-dependent ATPase RRP3 [Saccharomyces cerevisiae S288c]	3		1.29836	0.260182	1.00625	0.992354	1.8567	0.277303	1.39465	0.720893
543	Spn1p [Saccharomyces cerevisiae S288c]	2		1.16183	0.885642	0.958223	0.971291	0.912961	0.875583	0.793748	0.750026
544	histone H1 [Saccharomyces cerevisiae S288c]	3		0.85994	0.866133	0.469919	0.465328	0.523712	0.346771	0.309586	0.188987
545	Hsp10p [Saccharomyces cerevisiae S288c]	4		1.13853	0.559566	0.610339	0.33626	0.906098	0.533278	0.492268	0.129991
546	Sqt1p [Saccharomyces cerevisiae S288c]	2		2.38951	0.167733	3.09902	0.0871448	1.2565	0.274947	1.62841	0.229936
547	exosome non-catalytic core subunit RRP4 [Saccharomyces cerevisiae S288c]	3		0.497362		0.325131		1.05217		0.692966
548	H(+)-transporting V1 sector ATPase subunit G [Saccharomyces cerevisiae S288c]	4		4.40332		1.50674		4.95286		1.70748
549	Gos1p [Saccharomyces cerevisiae S288c]	2		0.819719	0.638011	0.937812	0.894026	0.750766	0.311404	0.873758	0.444168
550	inorganic diphosphatase IPP1 [Saccharomyces cerevisiae S288c]	3		0.822273	0.518198	1.23779	0.2791	0.89534	0.865285	1.30113	0.523406
551	fatty acid elongase ELO3 [Saccharomyces cerevisiae S288c]	3		1.32144	0.470141	3.81894	0.330472	0.71475	0.710636	2.11554	0.157976
552	Gtr2p [Saccharomyces cerevisiae S288c]	2		2.44885	0.216381	2.44022	0.357649	1.00305	0.995983	1.02822	0.928914
553	Rrp1p [Saccharomyces cerevisiae S288c]	2		2.90854		1.29028		3.63054		1.62263
554	cyclin-dependent serine/threonine-protein kinase CDC28 [Saccharomyces cerevisiae S288c]	2		0.659422	0.612075	0.7285	0.645054	1.1378	0.641021	1.34332	0.22368
554	cyclin-dependent serine/threonine-protein kinase PHO85 [Saccharomyces cerevisiae S288c]	1
555	monothiol glutaredoxin GRX5 [Saccharomyces cerevisiae S288c]	2		1.35557	0.201342	0.542815	0.109496	1.7777	0.27493	0.716842	0.275093
556	SNAP receptor VAM3 [Saccharomyces cerevisiae S288c]	2		1.54927	0.523223	1.67076	0.621976	1.25627	0.471318	1.42907	0.613352
557	C-8 sterol isomerase ERG2 [Saccharomyces cerevisiae S288c]	5		1.13307	0.856228	2.06024	0.140069	1.07052	0.91931	1.92431	0.141464
558	F1F0 ATP synthase subunit h [Saccharomyces cerevisiae S288c]	7		1.8423		1.15553		1.2423		0.785034
559	cytochrome c oxidase subunit VIb [Saccharomyces cerevisiae S288c]	5		1.23697	0.303226	0.788721	0.276092	1.33035	0.236117	0.85295	0.572147
560	Mgm101p [Saccharomyces cerevisiae S288c]	2		2.4219		2.21216		1.07115		0.985711
561	Rfa3p [Saccharomyces cerevisiae S288c]	3		1.35903	0.471783	1.06829	0.833266	1.22241	0.298459	0.975431	0.847334
562	sterol 14-demethylase [Saccharomyces cerevisiae S288c]	2		0.506522	0.151156	0.855835	0.805733	0.622712	0.433047	1.06014	0.867659
563	hypothetical protein YGL221C [Saccharomyces cerevisiae S288c]	2		0.9098	0.821562	1.22339	0.76029	0.839061	0.81476	1.12957	0.718506
564	1-acylglycerol-3-phosphate O-acyltransferase SLC1 [Saccharomyces cerevisiae S288c]	2		0.926845	0.875745	1.10145	0.57314	0.868417	0.530638	1.04446	0.75199
565	Inh1p [Saccharomyces cerevisiae S288c]	2		1.10061	0.734826	0.534602	0.118319	1.10831	0.767336	0.540713	0.452322
566	F1F0 ATP synthase subunit f [Saccharomyces cerevisiae S288c]	2		0.500855	0.229895	1.04635	0.726907	0.493883	0.28608	1.02454	0.847599
567	Fis1p [Saccharomyces cerevisiae S288c]	2		1.20879		1.30239		1.332		1.4459
568	hypothetical protein YCR075W-A [Saccharomyces cerevisiae S288c]	5		0.882699		0.663419		1.31228		0.993671
569	lipid-binding protein HSP12 [Saccharomyces cerevisiae S288c]	3		2.09982	0.207978	0.811365	0.654473	1.84726	0.115028	0.72378	0.211775
570	Pat1p [Saccharomyces cerevisiae S288c]	4		1.14051	0.948664	1.17398	0.903431	0.983855	0.991592	0.970786	0.982133
571	Ras family GTPase RAS2 [Saccharomyces cerevisiae S288c]	2		0.650753	0.364591	0.669913	0.619863	0.939399	0.917415	1.00364	0.985887
572	Tom40p [Saccharomyces cerevisiae S288c]	3		1.24519	0.530594	1.0302	0.910651	0.991273	0.953589	0.829908	0.310409
573	Rmd8p [Saccharomyces cerevisiae S288c]	2		0.689824	0.285934	0.476844	0.249246	1.90612	0.0343863	1.40996	0.307927
574	ketoreductase [Saccharomyces cerevisiae S288c]	3		1.01166	0.945805	1.64425	0.545527	0.907481	0.85929	1.51488	0.369534
575	glucose-6-phosphate isomerase [Saccharomyces cerevisiae S288c]	7		0.882436	0.567831	1.21974	0.249837	0.74978	0.223174	1.04132	0.717728
576	Vcx1p [Saccharomyces cerevisiae S288c]	6		1.04902		2.73798		0.906322		2.38324
577	proteasome core particle subunit alpha 2 [Saccharomyces cerevisiae S288c]	2		0.883498	0.782226	1.3126	0.562016	0.828468	0.621934	1.24566	0.554987
578	Swp1p [Saccharomyces cerevisiae S288c]	2		2.81341		3.10036		1.61187		1.78958
579	ribosomal 40S subunit protein S1B [Saccharomyces cerevisiae S288c]	54		0.796575	0.470836	1.05043	0.706857	0.629131	0.135831	0.83817	0.327344
580	mitogen-activated serine/threonine-protein kinase SLT2 [Saccharomyces cerevisiae S288c]	2		1.31244	0.265732	1.14146	0.592298	2.52132	0.0349015	2.22055	0.0395017
581	transketolase TKL1 [Saccharomyces cerevisiae S288c]	5		1.13689	0.777735	0.929928	0.657043	1.03787	0.930174	0.833829	0.256794
582	Twf1p [Saccharomyces cerevisiae S288c]	2		1.38616		1.45784		1.34103		1.42094
583	intron-encoded DNA endonuclease aI4 (mitochondrion) [Saccharomyces cerevisiae S288c]	3		0.480889	0.165843	0.740076	0.196436	0.649858	0.630346	0.947428	0.92335
584	chaperonin-containing T-complex alpha subunit TCP1 [Saccharomyces cerevisiae S288c]	4		1.90314	0.228632	1.5348	0.535796	1.8564	0.0859064	1.58354	0.364175
585	translation elongation factor Tu [Saccharomyces cerevisiae S288c]	2		0.659293	0.115638	0.755669	0.107944	0.912489	0.379671	1.05822	0.618299
586	O-phospho-L-serine:2-oxoglutarate transaminase [Saccharomyces cerevisiae S288c]	3		0.70459		1.33907		0.8643		1.65491
587	hypothetical protein YBR137W [Saccharomyces cerevisiae S288c]	2		0.671173		0.554321		0.728799		0.606423
588	alpha,alpha-trehalose-phosphate synthase (UDP-forming) TPS1 [Saccharomyces cerevisiae S288c]	3		0.692447	0.632215	0.825264	0.492451	1.44077	0.564781	1.7598	0.112243
589	RNA-binding signal recognition particle subunit SRP54 [Saccharomyces cerevisiae S288c]	3		0.712102	0.618961	0.808114	0.28018	0.75728	0.691719	0.845966	0.344566
590	calmodulin [Saccharomyces cerevisiae S288c]	4		1.22255	0.883413	0.621203	0.607929	1.30376	0.784615	0.643146	0.41263
591	F1F0 ATP synthase subunit delta [Saccharomyces cerevisiae S288c]	3		1.04429	0.852948	0.857027	0.376061	0.84112	0.396124	0.694942	0.177356
592	E3 ubiquitin-protein ligase BRE1 [Saccharomyces cerevisiae S288c]	4		0.748491	0.638731	0.707449	0.37849	1.04716	0.929453	1.0166	0.949629
593	Gcs1p [Saccharomyces cerevisiae S288c]	4		1.05991	0.936936	0.555729	0.367131	1.51474	0.278982	0.835994	0.307493
594	ribosome biosynthesis protein KRE33 [Saccharomyces cerevisiae S288c]	3		1.17992	0.85873	1.05894	0.932236	1.01512	0.967195	0.91367	0.84158
595	signal recognition particle subunit SRP72 [Saccharomyces cerevisiae S288c]	3		0.901829	0.80758	1.44496	0.482656	0.754536	0.557847	1.25845	0.0482595
596	cytochrome c oxidase subunit IV [Saccharomyces cerevisiae S288c]	2		0.940309	0.668141	1.36822	0.619937	1.15403	0.405734	1.66245	0.53914
597	translation initiation factor eIF2B catalytic subunit epsilon [Saccharomyces cerevisiae S288c]	4		0.982651	0.955011	1.37597	0.350292	1.08336	0.76254	1.531	0.119701
598	F1F0 ATP synthase subunit epsilon [Saccharomyces cerevisiae S288c]	3		0.454042	0.0818862	0.485749	0.0899009	0.673403	0.685397	0.666881	0.670916
599	Noc3p [Saccharomyces cerevisiae S288c]	5		0.776783	0.579818	0.792285	0.141217	0.827208	0.655582	0.842631	0.168455
600	translation elongation factor eIF-5A [Saccharomyces cerevisiae S288c]	6		1.03834	0.769571	0.820952	0.297005	1.02988	0.858173	0.817867	0.356967
601	UDP-glucose:hexose-1-phosphate uridylyltransferase [Saccharomyces cerevisiae S288c]	2		0.599999	0.159464	0.490626	0.164725	0.325018	0.168369	0.264204	0.0491362
602	E2 ubiquitin-conjugating protein UBC4 [Saccharomyces cerevisiae S288c]	4		0.671352		0.982052		0.602106		0.887357
602	E2 ubiquitin-conjugating protein UBC5 [Saccharomyces cerevisiae S288c]	2
603	zinc metalloprotease [Saccharomyces cerevisiae S288c]	2		0.871654	0.425649	1.9202	0.162926	0.68629	0.0443424	1.50576	0.40412
604	translation initiation factor eIF3 core subunit c [Saccharomyces cerevisiae S288c]	6		1.13608	0.432612	1.35982	0.0635911	1.51464	0.111753	1.81474	0.0189878
605	isoleucine biosynthesis protein MMF1 [Saccharomyces cerevisiae S288c]	5		1.45368	0.698127	0.998067	0.998034	1.13898	0.65916	0.848028	0.708544
606	signal recognition particle subunit SRP68 [Saccharomyces cerevisiae S288c]	4		0.83248	0.619511	0.82689	0.573176	0.698497	0.186478	0.714153	0.247664
607	Tef4p [Saccharomyces cerevisiae S288c]	2		0.638345	0.316556	1.00799	0.976054	0.604028	0.240435	0.962627	0.868432
608	Gbp2p [Saccharomyces cerevisiae S288c]	2		1.50911	0.180041	1.37902	0.697165	0.921007	0.934098	0.83222	0.499161
609	cytochrome c isoform 1 [Saccharomyces cerevisiae S288c]	3		0.910695	0.844643	0.526525	0.519722	0.771492	0.231717	0.473757	0.2868
609	cytochrome c isoform 2 [Saccharomyces cerevisiae S288c]	1
610	proteasome regulatory particle base subunit RPT3 [Saccharomyces cerevisiae S288c]	2		1.06907	0.902894	1.11931	0.865343	1.16947	0.694489	1.2486	0.668296
610	proteasome regulatory particle base subunit RPT4 [Saccharomyces cerevisiae S288c]	1
611	ubiquitin-binding protein CUE5 [Saccharomyces cerevisiae S288c]	2		1.31682	0.284963	0.591479	0.260369	1.3059	0.455441	0.589932	0.352934
612	Yap1802p [Saccharomyces cerevisiae S288c]	2		1.08337	0.819529	1.17715	0.348396	0.955485	0.861148	1.03846	0.853099
613	H/ACA snoRNP pseudouridylase subunit GAR1 [Saccharomyces cerevisiae S288c]	3		2.15266		1.15703		1.60593		0.869634
614	Brx1p [Saccharomyces cerevisiae S288c]	4		1.21578	0.566578	1.07133	0.887043	1.248	0.267123	1.12723	0.67706
615	P02754 SWISS-PROT:P02754 Beta-lactoglobulin - Bos taurus (Bovine).	2		0.76227		9.85194		0.537641		7.00078
616	Rtc3p [Saccharomyces cerevisiae S288c]	2		0.993503		0.740544		0.894692		0.671887
617	GTP-binding protein RBG1 [Saccharomyces cerevisiae S288c]	3		0.680629	0.544727	0.608076	0.312843	0.602686	0.131727	0.579538	0.0215013
618	RNA-binding ribosome biosynthesis protein MAK21 [Saccharomyces cerevisiae S288c]	2		0.710129	0.290051	0.954292	0.851735	0.981324	0.95895	1.31646	0.245297
619	sphinganine-1-phosphate aldolase DPL1 [Saccharomyces cerevisiae S288c]	4		1.02722	0.964984	1.40946	0.666904	1.02765	0.89657	1.59265	0.265541
620	alkaline phosphatase PHO8 [Saccharomyces cerevisiae S288c]	4		0.330681		0.628888		0.716639		1.37311
621	ATP-dependent DNA/RNA helicase [Saccharomyces cerevisiae S288c]	2		0.943025	0.831595	0.911041	0.800115	1.01529	0.925965	1.01559	0.929701
622	MRX complex DNA-binding subunit [Saccharomyces cerevisiae S288c]	4		1.46256		0.675469		1.93649		0.90105
623	RNA-dependent ATPase ROK1 [Saccharomyces cerevisiae S288c]	2		1.07455		1.63555		1.00764		1.5452
624	RNA-binding RNA processing protein NOP9 [Saccharomyces cerevisiae S288c]	2		0.696927	0.188609	1.12068	0.456283	0.964323	0.778729	1.54692	0.312971
625	MCM DNA helicase complex subunit MCM5 [Saccharomyces cerevisiae S288c]	2		0.697953	0.175191	0.653027	0.148935	0.943642	0.669438	0.889786	0.4554
626	hypothetical protein YPL225W [Saccharomyces cerevisiae S288c]	2		0.501706	0.847052	0.726204	0.195113	0.272283	0.612639	0.477697	0.0872783
627	chaperonin-containing T-complex subunit CCT5 [Saccharomyces cerevisiae S288c]	2		0.918216	0.70409	1.17079	0.455018	1.2238	0.359408	1.56565	0.0495414
628	snoRNA-binding rRNA-processing protein PWP2 [Saccharomyces cerevisiae S288c]	2		1.66895	0.150742	1.55805	0.205062	2.27343	0.279665	2.114	0.289753
629	CCR4-NOT core ubiquitin-protein ligase subunit MOT2 [Saccharomyces cerevisiae S288c]	2		0.629646		0.71554		0.655655		0.750679
630	protein phosphatase 2A regulatory subunit RTS1 [Saccharomyces cerevisiae S288c]	2		0.637343	0.602143	1.06767	0.645151	0.751084	0.7798	1.20804	0.561668
631	casein kinase 2 catalytic subunit CKA2 [Saccharomyces cerevisiae S288c]	2		0.744403	0.209435	1.01604	0.900937	0.689478	0.168261	0.947263	0.68782
632	Dap2p [Saccharomyces cerevisiae S288c]	2		0.963125	0.874586	1.39917	0.357773	1.35057	0.287643	1.98462	0.0578454
633	type 2C protein phosphatase PTC2 [Saccharomyces cerevisiae S288c]	2		0.598253	0.292172	0.786511	0.251643	0.930206	0.841017	1.22818	0.288251
634	glutamate N-acetyltransferase [Saccharomyces cerevisiae S288c]	2		0.708136		1.05495		1.26776		1.9028
635	peptidylprolyl isomerase FPR3 [Saccharomyces cerevisiae S288c]	8		1.11193	0.789524	0.8107	0.615062	1.23665	0.718439	0.90164	0.62491
636	1,3-beta-glucanosyltransferase [Saccharomyces cerevisiae S288c]	2		1.25524	0.374312	1.23501	0.479836	1.33988	0.233916	1.33066	0.282656
637	Sso1p [Saccharomyces cerevisiae S288c]	2		0.987202	0.93376	0.934906	0.63267	1.15497	0.460205	1.10109	0.522534
638	cont|000500|gi|71533|pir||KRHUEB keratin, 56K type II cytoskeletal [Homo sapiens].	6		1.51167	0.732738	1.44671	0.723678	1.47833	0.317728	1.32285	0.492615
638	cont|000494|gi|1346349|sp|P48669|K2CF_HUMAN KERATIN, TYPE II CYTOSKELETAL 6F (CYTOKERATIN 6F) (CK 6F) (K6F KERATIN) [Homo sapiens].	8
638	cont|000453|gi|386849 (L00205) keratin type II [Homo sapiens].	6
638	P04259 SWISS-PROT:P04259 Tax_Id=9606 Gene_Symbol=KRT6B Keratin, type II cytoskeletal 6B	6
638	cont|000493|gi|1346348|sp|P48668|K2CE_HUMAN KERATIN, TYPE II CYTOSKELETAL 6E (CYTOKERATIN 6E) (CK 6E) (K6E KERATIN) [Homo sapiens].	6
638	cont|000492|gi|1346346|sp|P48666|K2CC_HUMAN KERATIN, TYPE II CYTOSKELETAL 6C (CYTOKERATIN 6C) (CK 6C) (K6C KERATIN) [Homo sapiens].	6
638	P48668 SWISS-PROT:P48668 Tax_Id=9606 Gene_Symbol=KRT6C Keratin, type II cytoskeletal 6C	6
638	P02538 SWISS-PROT:P02538 Tax_Id=9606 Gene_Symbol=KRT6A Keratin, type II cytoskeletal 6A	6
638	spt|P48668| Keratin, type II cytoskeletal 6E (Cytokeratin 6E) (CK 6E) (K6e keratin) [Homo sapiens (contaminant)]	6
638	spt|P48666| Keratin, type II cytoskeletal 6C (Cytokeratin 6C) (CK 6C) (K6c keratin) [Homo sapiens (contaminant)]	6
638	spt|P02538| Keratin, type II cytoskeletal 6A (Cytokeratin 6A) (CK 6A) (K6a keratin) [Homo sapiens (contaminant)]	6
638	cont|000498|gi|1346347|sp|P48667|K2CD_HUMAN KERATIN, TYPE II CYTOSKELETAL 6D (CYTOKERATIN 6D) (CK 6D) (K6D KERATIN) [Homo sapiens].	6
638	cont|000449|gi|125105|sp|P13647|K2C5_HUMAN KERATIN, TYPE II CYTOSKELETAL 5 (CYTOKERATIN 5) (K5) (CK 5) (58 KD CYTOKERATIN) [Homo sapiens].	5
638	P13647 SWISS-PROT:P13647 Tax_Id=9606 Gene_Symbol=KRT5 Keratin, type II cytoskeletal 5	5
638	cont|000454|gi|386850 (M19723) keratin K5 [Homo sapiens].	5
638	cont|000424|gi|88052|pir||A32568 keratin K5, 58K type II, epidermal (version 2) (fragment) [Homo sapiens].	5
639	Ecm33p [Saccharomyces cerevisiae S288c]	4		0.565131	0.32667	0.62543	0.322095	0.724814	0.575774	0.802593	0.428667
640	cofilin [Saccharomyces cerevisiae S288c]	4		1.36505	0.604963	0.986275	0.972018	1.1189	0.890805	0.791562	0.278976
641	thioredoxin peroxidase PRX1 [Saccharomyces cerevisiae S288c]	2		1.57679	0.21424	1.66815	0.123553	0.722399	0.51506	0.757744	0.222577
642	exosome non-catalytic core subunit RRP45 [Saccharomyces cerevisiae S288c]	2		0.928223	0.592153	0.884585	0.652048	1.18124	0.680076	1.10625	0.846772
643	Cyb5p [Saccharomyces cerevisiae S288c]	2		1.35008	0.202667	2.01953	0.347247	1.55426	0.363268	2.39905	0.140122
644	REVERSED H(+)-transporting V1 sector ATPase subunit A [Saccharomyces cerevisiae S288c]	2		0.501095	0.356774	0.446077	0.0880968	1.04087	0.758311	0.940254	0.883555
645	glucan 1,3-beta-glucosidase [Saccharomyces cerevisiae S288c]	3		1.31738	0.221928	1.00573	0.963777	1.63871	0.17812	1.25447	0.445546
646	ribosome biosynthesis protein NIP7 [Saccharomyces cerevisiae S288c]	4		1.13508	0.85866	0.877572	0.887667	1.12074	0.474879	0.935984	0.823294
647	Ygp1p [Saccharomyces cerevisiae S288c]	4
648	ribosome-binding protein MDM38 [Saccharomyces cerevisiae S288c]	2		0.618223	0.601308	0.718244	0.610363	0.885371	0.866484	1.01015	0.985386
649	chaperonin-containing T-complex subunit CCT3 [Saccharomyces cerevisiae S288c]	4		0.661524	0.798381	0.896867	0.694816	0.686413	0.782396	1.13093	0.777796
650	Nup133p [Saccharomyces cerevisiae S288c]	2		0.988845	0.930125	0.830589	0.321028	1.16136	0.56655	0.980099	0.877593
651	sterol-4-alpha-carboxylate 3-dehydrogenase (decarboxylating) [Saccharomyces cerevisiae S288c]	2		0.738224	0.573277	0.896878	0.77094	0.754545	0.291712	1.02618	0.936579
652	i-AAA protease YME1 [Saccharomyces cerevisiae S288c]	3		1.11087		0.902209		2.2919		1.87535
653	exosome non-catalytic core subunit CSL4 [Saccharomyces cerevisiae S288c]	2		1.10428		0.847326		1.17857		0.911108
654	Yop1p [Saccharomyces cerevisiae S288c]	3		1.50529	0.153741	2.12367	0.372488	1.55821	0.275868	2.29222	0.160027
655	Hrp1p [Saccharomyces cerevisiae S288c]	5		1.19079		0.805896		0.744442		0.507594
656	Uba4p [Saccharomyces cerevisiae S288c]	2		1.15926	0.606402	0.937541	0.769296	1.77486	0.775042	1.33481	0.889123
657	Tif4632p [Saccharomyces cerevisiae S288c]	2		1.46077		0.795719		0.946091		0.519219
658	Yip3p [Saccharomyces cerevisiae S288c]	3		0.896101	0.511527	1.07431	0.627788	0.833318	0.607486	0.98496	0.977382
659	proteasome core particle subunit alpha 5 [Saccharomyces cerevisiae S288c]	2		0.96814	0.804701	1.05199	0.803583	1.08629	0.911765	1.14492	0.841532
660	Gga2p [Saccharomyces cerevisiae S288c]	2		0.64968	0.318531	0.704655	0.146801	0.631818	0.246628	0.693277	0.152766
661	Mdy2p [Saccharomyces cerevisiae S288c]	3		1.04374	0.810723	0.842504	0.175311	1.27184	0.275219	1.02858	0.859743
662	Syp1p [Saccharomyces cerevisiae S288c]	2		1.10773	0.823331	0.802211	0.52499	1.02005	0.958549	0.742004	0.404396
663	bifunctional (2E,6E)-farnesyl diphosphate synthase/dimethylallyltranstransferase [Saccharomyces cerevisiae S288c]	2		0.583589	0.383674	0.96182	0.950267	0.768098	0.558155	1.25889	0.747396
664	alpha-1,2-mannosyltransferase MNN2 [Saccharomyces cerevisiae S288c]	2		0.639657	0.13975	0.825804	0.431487	0.721263	0.635572	0.870205	0.863355
665	Egd1p [Saccharomyces cerevisiae S288c]	3		0.915486		0.397465		1.0619		0.464486
666	Vam6p [Saccharomyces cerevisiae S288c]	1		0.857292	0.693695	0.962496	0.919533	0.890842	0.512012	1.024	0.90429
667	sphingolipid transporter [Saccharomyces cerevisiae S288c]	1		1.38128	0.605711	1.17784	0.346376	2.06564	0.087486	1.68146	0.458132
668	DNA-directed RNA polymerase III core subunit RET1 [Saccharomyces cerevisiae S288c]	2		0.761768	0.755913	1.01347	0.981613	0.742259	0.454736	0.927674	0.714818
669	proteasome regulatory particle lid subunit RPN9 [Saccharomyces cerevisiae S288c]	1		0.683981	0.492705	1.32149	0.637102	0.877894	0.742593	1.72005	0.314019
670	ATP-dependent 5'-3' DNA helicase HCS1 [Saccharomyces cerevisiae S288c]	1		0.836782		0.862973		0.855058		0.888427
671	Dak1p [Saccharomyces cerevisiae S288c]	2		2.05634	0.779911	0.935389	0.636406	1.39152	0.861663	0.65987	0.538435
672	serine/threonine/tyrosine protein kinase MCK1 [Saccharomyces cerevisiae S288c]	1		0.302336	0.1524	0.667438	0.262275	0.335751	0.0819869	0.757087	0.229481
673	Hch1p [Saccharomyces cerevisiae S288c]	3		1.54407	0.717189	0.957167	0.911028	1.91456	0.601557	1.18334	0.673832
674	Mex67p [Saccharomyces cerevisiae S288c]	1		1.62511		2.52082		0.394657		0.616766
675	Snx4p [Saccharomyces cerevisiae S288c]	1		1.1739	0.629494	0.820011	0.654236	2.0793	0.286152	1.44016	0.560299
676	GTPase-activating protein SEC23 [Saccharomyces cerevisiae S288c]	2		0.494377	0.376218	0.725845	0.465634	0.737085	0.718141	1.06803	0.692778
677	proteasome regulatory particle base subunit RPT1 [Saccharomyces cerevisiae S288c]	1		0.572933	0.527069	0.837976	0.549768	0.850805	0.765351	1.2762	0.24909
678	translation initiation factor eIF4E [Saccharomyces cerevisiae S288c]	2		1.31733	0.34704	1.63539	0.491058	1.16871	0.802534	1.37853	0.763904
679	lysine--tRNA ligase KRS1 [Saccharomyces cerevisiae S288c]	2		1.11809	0.938278	1.15139	0.881293	0.892538	0.841381	0.95112	0.602051
680	Arf family GTPase ARF1 [Saccharomyces cerevisiae S288c]	5		1.05971	0.953746	0.963392	0.96887	0.652493	0.168623	0.647005	0.142213
680	Arf family GTPase ARF2 [Saccharomyces cerevisiae S288c]	4
681	histone H2A [Saccharomyces cerevisiae S288c]	3		0.753671	0.41624	0.803614	0.744773	0.928301	0.640937	1.01169	0.96984
681	histone H2A [Saccharomyces cerevisiae S288c]	3
682	hexadecenal dehydrogenase [Saccharomyces cerevisiae S288c]	1		1.62649	0.129127	2.06575	0.174296	0.954791	0.901536	1.22016	0.293528
683	Csr1p [Saccharomyces cerevisiae S288c]	2		0.680936	0.637688	0.504362	0.111709	0.743956	0.694673	0.544993	0.103275
684	DNA-directed RNA polymerase I subunit RPA14 [Saccharomyces cerevisiae S288c]	4		1.26348	0.705365	0.544984	0.103691	0.903745	0.82945	0.384351	0.0664362
685	ENSEMBL:ENSBTAP00000038253 (Bos taurus) 63 kDa protein	11		0.958994	0.846041	0.49263	0.35666	1.0398	0.94977	0.550321	0.320488
685	SWISS-PROT|P19013| Tax_Id=9606 Gene_Symbol=KRT4 keratin 4 [Homo sapiens (contaminant)]	4
685	cont|000483|gi|547753|sp|P19013|K2C4_HUMAN KERATIN, TYPE II CYTOSKELETAL 4 (CYTOKERATIN 4) (K4) (CK4) [Homo sapiens].	4
685	cont|000467|gi|88044|pir||S01068 keratin 4, type II, cytoskeletal (fragment) [Homo sapiens].	4
685	Q9R0H5 SWISS-PROT:Q9R0H5 Tax_Id=10090 Gene_Symbol=Krt71 Keratin, type II cytoskeletal 6G	4
685	cont|000482|gi|125098|sp|P12035|K2C3_HUMAN KERATIN, TYPE II CYTOSKELETAL 3 (CYTOKERATIN 3) (K3) (CK3) (65 KD CYTOKERATIN) [Homo sapiens].	4
685	cont|000503|gi|88053|pir||A29666 keratin, 65K type II cytoskeletal [Homo sapiens].	4
685	P12035 SWISS-PROT:P12035 Tax_Id=9606 Gene_Symbol=KRT3 Keratin, type II cytoskeletal 3	4
685	Q3SY84 SWISS-PROT:Q3SY84 Tax_Id=9606 Gene_Symbol=KRT71 Keratin, type II cytoskeletal 71	1
685	TREMBL|Q32MB2;Q86Y46| Tax_Id=9606 Gene_Symbol=KRT73 Keratin-73 [Homo sapiens (contaminant)	1
685	Q8N1N4-2 SWISS-PROT:Q8N1N4-2 Tax_Id=9606 Gene_Symbol=KRT78 Isoform 2 of Keratin, type II cytoskeletal 78	1
685	cont|000523|gi|1335194|gnl|PID|e4553 (X05420) keratin type II (AA342\-396) [Homo sapiens].	1
686	tRNA ligase [Saccharomyces cerevisiae S288c]	1		0.800136	0.777683	0.535942	0.383017	1.84831	0.44994	1.26471	0.611359
686	Pbp1p [Saccharomyces cerevisiae S288c]	1
687	hypothetical protein YPL067C [Saccharomyces cerevisiae S288c]	1		0.798987	0.880032	0.678319	0.83042	0.966812	0.939623	0.946076	0.934084
688	Seh1p [Saccharomyces cerevisiae S288c]	3		0.986676	0.949121	2.42161	0.222805	0.512429	0.288215	1.25864	0.441593
689	putative helicase [Saccharomyces cerevisiae S288c]	1		1.29007	0.600174	1.02759	0.931357	1.31751	0.558673	1.06873	0.658068
690	Oac1p [Saccharomyces cerevisiae S288c]	1		0.812534	0.86007	1.31621	0.244707	1.18022	0.383929	1.81603	0.618343
691	hypothetical protein YPR148C [Saccharomyces cerevisiae S288c]	5		0.890887	0.625201	0.905189	0.544773	0.765035	0.394596	0.777691	0.495564
692	Cex1p [Saccharomyces cerevisiae S288c]	1		1.11749	0.61102	1.26482	0.374407	0.789089	0.238239	0.910035	0.603435
693	putative acireductone synthase UTR4 [Saccharomyces cerevisiae S288c]	1		1.67564	0.550775	1.8284	0.107673	2.03425	0.172713	2.14179	0.248734
694	tethering complex subunit VPS16 [Saccharomyces cerevisiae S288c]	2		2.11699		2.02557		1.22355		1.17948
695	Doa1p [Saccharomyces cerevisiae S288c]	1		1.20733	0.892678	0.845624	0.833844	0.929931	0.738625	0.638818	0.39479
696	exosome non-catalytic core subunit SKI6 [Saccharomyces cerevisiae S288c]	2		0.698128		0.628421		1.58357		1.43613
697	Ett1p [Saccharomyces cerevisiae S288c]	1		1.24779	0.467678	1.25765	0.273536	1.48671	0.185025	1.4878	0.117008
698	hypothetical protein YPR003C [Saccharomyces cerevisiae S288c]	1		0.576584		1.30073		1.06149		2.41258
699	Ypp1p [Saccharomyces cerevisiae S288c]	1		0.558734	0.276875	1.32548	0.231034	1.67203	0.289081	4.00858	0.0492084
700	RNA-binding ribosome biosynthesis protein MRD1 [Saccharomyces cerevisiae S288c]	3		0.984281	0.902983	0.624961	0.338511	1.59053	0.138172	1.02407	0.879113
701	Apl5p [Saccharomyces cerevisiae S288c]	2		1.00464	0.963112	1.01208	0.967851	0.98446	0.876205	0.997927	0.994891
702	Nup188p [Saccharomyces cerevisiae S288c]	2		1.61963	0.655105	1.22126	0.739917	1.44991	0.711567	1.11181	0.854236
703	Vta1p [Saccharomyces cerevisiae S288c]	1		0.84559		1.33283		1.04783		1.66398
704	Rab family GTPase YPT6 [Saccharomyces cerevisiae S288c]	3		0.622829	0.379241	0.699615	0.672101	1.01358	0.925315	1.20579	0.490231
705	Utp30p [Saccharomyces cerevisiae S288c]	1		1.98797	0.246655	1.56964	0.13914	1.06152	0.89843	0.828241	0.372223
706	Ecm32p [Saccharomyces cerevisiae S288c]	1		0.784812	0.905082	0.730009	0.4796	1.2124	0.919087	1.16749	0.19666
707	Exg1p [Saccharomyces cerevisiae S288c]	2		0.678357	0.161049	0.581207	0.253624	1.06697	0.8309	0.921899	0.562109
708	Sft2p [Saccharomyces cerevisiae S288c]	1		0.754533	0.730178	1.14635	0.819963	1.10506	0.755811	1.7543	0.129098
709	Blm10p [Saccharomyces cerevisiae S288c]	1		1.28085	0.544262	0.511062	0.0482492	2.37577	0.200257	0.941599	0.880678
710	Vba4p [Saccharomyces cerevisiae S288c]	1		2.33758	0.475817	2.41634	0.244336	1.79965	0.583853	1.81665	0.314188
711	CDP-diacylglycerol-serine O-phosphatidyltransferase [Saccharomyces cerevisiae S288c]	1		0.958814	0.762067	1.19804	0.733035	1.37094	0.208548	1.72564	0.382085
712	chromatin-remodeling protein SPT16 [Saccharomyces cerevisiae S288c]	1		0.644675	0.672628	0.755043	0.475082	0.580904	0.77679	0.5549	0.33921
713	Sip3p [Saccharomyces cerevisiae S288c]	2		0.918503	0.968758	0.674512	0.363685	1.18883	0.928079	0.899565	0.828355
714	Bro1p [Saccharomyces cerevisiae S288c]	1		0.946475	0.765165	0.954539	0.772084	0.638507	0.13876	0.650476	0.144308
715	adenine phosphoribosyltransferase APT1 [Saccharomyces cerevisiae S288c]	1		0.820551		1.783		0.652477		1.42841
716	mRNA splicing protein SMD2 [Saccharomyces cerevisiae S288c]	1		0.920173		0.780331		1.18832		1.01528
717	tethering complex subunit PEP3 [Saccharomyces cerevisiae S288c]	2		1.93841		2.20988		0.806653		0.926509
718	Cms1p [Saccharomyces cerevisiae S288c]	1		1.1059	0.790487	0.962434	0.979117	1.32575	0.772936	1.28905	0.244461
719	serine C-palmitoyltransferase LCB1 [Saccharomyces cerevisiae S288c]	1		0.240215		0.65103		0.962999		2.62947
720	phosphatidylethanolamine N-methyltransferase [Saccharomyces cerevisiae S288c]	4		0.718528	0.549917	0.559847	0.695401	1.14256	0.898511	0.96864	0.846615
721	sulfite reductase subunit alpha [Saccharomyces cerevisiae S288c]	1		0.562046	0.584393	0.488001	0.309061	0.634311	0.564012	0.573399	0.450149
722	ribosome biosynthesis protein RRB1 [Saccharomyces cerevisiae S288c]	2		0.711996	0.156344	1.08973	0.877256	0.863802	0.429359	1.3384	0.521211
723	putative AAA family ATPase GCN20 [Saccharomyces cerevisiae S288c]	1		1.21813	0.447954	1.22142	0.701087	2.02047	0.179869	2.01177	0.353387
724	methionine adenosyltransferase SAM2 [Saccharomyces cerevisiae S288c]	7		1.46764	0.195184	1.00607	0.983029	1.12554	0.746993	0.777882	0.241424
725	mRNA-binding ubiquitin-specific protease UBP3 [Saccharomyces cerevisiae S288c]	2		0.891566	0.841257	0.781107	0.734809	1.0253	0.892667	0.985719	0.966296
726	Ede1p [Saccharomyces cerevisiae S288c]	1		0.912952	0.380271	0.720971	0.442929	1.19926	0.627369	0.933613	0.876335
727	putative ATP-dependent RNA helicase SPB4 [Saccharomyces cerevisiae S288c]	1		0.336626	0.129781	0.645958	0.526976	0.346753	0.459557	0.580453	0.206148
728	Mon2p [Saccharomyces cerevisiae S288c]	1		0.818745	0.307691	0.802989	0.48222	0.669092	0.400214	0.65666	0.150856
729	phosphatidylinositol 3-kinase VPS34 [Saccharomyces cerevisiae S288c]	1		0.561281	0.455319	0.845233	0.786769	0.897303	0.786751	1.4439	0.386674
730	kynurenine 3-monooxygenase [Saccharomyces cerevisiae S288c]	1		0.928468	0.813037	0.84471	0.541034	1.17695	0.629133	1.06358	0.819736
731	bifunctional 2-aminoadipate transaminase/aromatic-amino-acid:2-oxoglutarate transaminase [Saccharomyces cerevisiae S288c]	1		0.794706		1.33283		0.502571		0.849195
732	Yhm2p [Saccharomyces cerevisiae S288c]	3		0.782963		1.86445		0.454887		1.09132
733	FG-nucleoporin NUP116 [Saccharomyces cerevisiae S288c]	2		0.940265		1.15341		0.78905		0.975166
734	transcriptional regulator SWI6 [Saccharomyces cerevisiae S288c]	1		1.30084	0.498522	0.79761	0.581745	1.17982	0.828346	0.699931	0.251467
735	Kri1p [Saccharomyces cerevisiae S288c]	1		3.56847		1.72603		2.01536		0.982107
736	Yju3p [Saccharomyces cerevisiae S288c]	1		0.880468	0.814869	1.37671	0.192657	1.00655	0.966777	1.57425	0.309765
737	N-acetylglucosaminyldiphosphodolichol N-acetylglucosaminyltransferase catalytic subunit ALG13 [Saccharomyces cerevisiae S288c]	1		1.96294	0.426452	1.61988	0.670276	1.37957	0.857128	1.01057	0.996276
738	H(+)-transporting V1 sector ATPase subunit D [Saccharomyces cerevisiae S288c]	3		2.4632		2.38284		1.44035		1.40381
739	putative AAA family ATPase YTA6 [Saccharomyces cerevisiae S288c]	3		0.395294	0.193877	0.272469	0.214245	0.797356	0.598526	0.551311	0.426935
739	putative AAA family ATPase SAP1 [Saccharomyces cerevisiae S288c]	2
740	cont|000394|Trypa5|PromTArt5 Promega trypsin artifact 5 K to R mods (22391, 2914)(1987, 2003).	52		2.51033		0.824549		2.09756		0.694131
741	acetyl-CoA:L-glutamate N-acetyltransferase [Saccharomyces cerevisiae S288c]	1		0.7805	0.564363	0.282771	0.182315	1.50594	0.054872	0.561579	0.256471
742	CCR4-NOT core exoribonuclease subunit CCR4 [Saccharomyces cerevisiae S288c]	1		1.19759		1.17358		2.39627		2.36582
743	snoRNA-binding rRNA-processing protein NOP14 [Saccharomyces cerevisiae S288c]	1		1.04005	0.961164	1.50757	0.0720611	0.874299	0.778582	1.28335	0.539878
744	Eis1p [Saccharomyces cerevisiae S288c]	1		0.816053	0.414925	0.503051	0.0181915	1.09082	0.544856	0.678482	0.0412552
745	Swi3p [Saccharomyces cerevisiae S288c]	1		2.15374		1.13976		1.95229		1.04089
746	Djp1p [Saccharomyces cerevisiae S288c]	1		1.03197	0.900006	0.793123	0.414242	0.851396	0.590383	0.657352	0.272927
747	Sxm1p [Saccharomyces cerevisiae S288c]	1		0.545403	0.396207	1.0212	0.971119	0.793228	0.76841	1.42489	0.516452
748	decapping enzyme complex catalytic subunit [Saccharomyces cerevisiae S288c]	1		0.862577	0.629646	0.836527	0.89809	0.897086	0.737009	0.994157	0.99411
749	hypothetical protein YDR179W-A [Saccharomyces cerevisiae S288c]	1		1.72305	0.460575	1.51569	0.25114	1.45627	0.176011	1.25906	0.649193
749	REVERSED dolichyl-phosphate-mannose-protein mannosyltransferase PMT1 [Saccharomyces cerevisiae S288c]	1
749	mitotic regulator LTE1 [Saccharomyces cerevisiae S288c]	1
749	REVERSED hypothetical protein YJR039W [Saccharomyces cerevisiae S288c]	1
749	Stb5p [Saccharomyces cerevisiae S288c]	1
749	REVERSED myo-inositol transporter ITR2 [Saccharomyces cerevisiae S288c]	1
749	hypothetical protein YKL183C-A [Saccharomyces cerevisiae S288c]	1
749	REVERSED Amd2p [Saccharomyces cerevisiae S288c]	1
750	ferrochelatase HEM15 [Saccharomyces cerevisiae S288c]	1		0.620373		0.67462		0.834512		0.914281
751	ribosomal 40S subunit protein S30A [Saccharomyces cerevisiae S288c]	6
752	protein disulfide isomerase MPD2 [Saccharomyces cerevisiae S288c]	1		1.06752	0.810354	0.815235	0.424154	1.18902	0.804943	0.878076	0.833157
753	guanylate kinase [Saccharomyces cerevisiae S288c]	2		0.568371		0.962206		0.426951		0.728208
754	Cmr1p [Saccharomyces cerevisiae S288c]	1		0.743366	0.546282	0.612538	0.270212	0.796812	0.726314	0.647224	0.142408
755	hypothetical protein YDR391C [Saccharomyces cerevisiae S288c]	1		0.984866	0.904401	0.975668	0.927572	2.09932	0.15282	2.11178	0.0841547
756	glycerol-1-phosphatase RHR2 [Saccharomyces cerevisiae S288c]	1		0.96892	0.963298	0.994808	0.995698	1.21391	0.320711	1.36078	0.420617
756	glycerol-1-phosphatase HOR2 [Saccharomyces cerevisiae S288c]	1
757	succinate dehydrogenase cytochrome b subunit SDH3 [Saccharomyces cerevisiae S288c]	1		0.449803	0.446584	0.718918	0.201713	0.457863	0.12365	0.761693	0.624956
758	ribosomal 60S subunit protein L8A [Saccharomyces cerevisiae S288c]	59		0.831665	0.0967337	0.830304	0.314435	0.590716	0.0489761	0.586798	0.0778779
759	TORC2 complex subunit TSC11 [Saccharomyces cerevisiae S288c]	3		1.31478	0.84804	0.344041	0.521582	1.96142	0.122482	0.531032	0.136218
760	Ybp1p [Saccharomyces cerevisiae S288c]	3		0.704659	0.179385	0.518781	0.288659	1.39807	0.187824	1.04243	0.86184
761	Anr2p [Saccharomyces cerevisiae S288c]	2		1.56071	0.744634	1.5067	0.548267	1.26453	0.766967	1.26723	0.265001
762	Ape2p [Saccharomyces cerevisiae S288c]	1		0.726121	0.621571	0.709784	0.510403	1.71204	0.126569	1.52474	0.699681
763	aldehyde dehydrogenase (NAD(P)(+)) ALD5 [Saccharomyces cerevisiae S288c]	1		1.16685		2.23807		1.31904		2.54892
764	Arf family guanine nucleotide exchange factor GEA2 [Saccharomyces cerevisiae S288c]	1		1.14299	0.759779	0.462639	0.613311	1.85827	0.532896	0.860329	0.370434
765	mitochondrial 54S ribosomal protein MRPL1 [Saccharomyces cerevisiae S288c]	1		1.0101	0.982484	1.07193	0.917136	0.64187	0.1807	0.715384	0.461416
766	coatomer subunit delta [Saccharomyces cerevisiae S288c]	1		1.69717		1.08615		1.76461		1.13777
767	GTPase BMS1 [Saccharomyces cerevisiae S288c]	1		0.562592	0.265315	0.741767	0.49318	0.967775	0.924398	1.32536	0.127704
768	exosome catalytic subunit DIS3 [Saccharomyces cerevisiae S288c]	1		1.40486	0.528252	1.35751	0.386049	0.677107	0.564806	0.636764	0.14417
769	rRNA-processing endoribonuclease [Saccharomyces cerevisiae S288c]	1		0.699869		1.01554		0.765434		1.119
770	REVERSED Zip1p [Saccharomyces cerevisiae S288c]	1		1.26579	0.571926	1.81696	0.316026	0.831641	0.780044	1.14828	0.844623
771	alpha-tubulin TUB3 [Saccharomyces cerevisiae S288c]	1		0.762491		0.890106		1.08772		1.27928
771	alpha-tubulin TUB1 [Saccharomyces cerevisiae S288c]	1
772	calcineurin catalytic subunit A [Saccharomyces cerevisiae S288c]	1		2.21709		1.87257		1.78508		1.51898
773	acyl-CoA oxidase [Saccharomyces cerevisiae S288c]	1		0.267035		0.742194		0.344041		0.963389
774	Pdp3p [Saccharomyces cerevisiae S288c]	1		1.34855	0.441568	0.704037	0.316	1.4215	0.707979	0.706516	0.690516
775	hypothetical protein YCR023C [Saccharomyces cerevisiae S288c]	1		0.576546	0.677555	0.757953	0.781126	0.748172	0.515411	1.17822	0.345257
776	Ivy1p [Saccharomyces cerevisiae S288c]	1		0.504012	0.0928796	0.504551	0.250433	0.96799	0.800807	0.978176	0.937218
777	Ctr9p [Saccharomyces cerevisiae S288c]	1		1.96777	0.182484	1.28293	0.372419	1.29358	0.289578	0.844169	0.608657
778	Tyw1p [Saccharomyces cerevisiae S288c]	2		0.595847		0.756952		1.52903		1.957
779	proteinase B [Saccharomyces cerevisiae S288c]	1		0.967265	0.913722	0.775604	0.477535	0.881109	0.819867	0.69321	0.546726
780	chromatin modification protein [Saccharomyces cerevisiae S288c]	1		0.860755		1.16415		1.46536		1.9967
781	putative ATP-dependent RNA helicase DBP6 [Saccharomyces cerevisiae S288c]	1		0.676392	0.312341	0.941788	0.669454	1.15656	0.838134	1.59178	0.391359
782	ATP-dependent Lon protease PIM1 [Saccharomyces cerevisiae S288c]	1		0.36246		0.842747		0.332251		0.778296
783	DEAD-box ATP-dependent RNA helicase DBP2 [Saccharomyces cerevisiae S288c]	1		0.605515		1.31671		2.12862		4.66341
784	Sec31p [Saccharomyces cerevisiae S288c]	1		1.0328		0.95612		0.655771		0.611628
785	Hda3p [Saccharomyces cerevisiae S288c]	1
786	hypothetical protein YMR196W [Saccharomyces cerevisiae S288c]	1		0.466456		0.993712		2.02749		4.35161
787	Vid22p [Saccharomyces cerevisiae S288c]	1		1.20823	0.851327	0.509033	0.320476	1.80697	0.559964	0.748313	0.638341
788	Tcd2p [Saccharomyces cerevisiae S288c]	1		1.02102	0.962351	1.03252	0.936037	0.838967	0.537653	0.864114	0.533327
789	bifunctional glutathione transferase/peroxidase [Saccharomyces cerevisiae S288c]	2		1.3985	0.649257	1.74632	0.346941	0.926945	0.58353	1.17014	0.418548
789	gi|731924|sp|P40582|GST1_YEAST Glutathione S-transferase I (GST-I) [Saccharomyces cerevisiae (contaminant)]	2
790	Oye2p [Saccharomyces cerevisiae S288c]	1		1.24382	0.707656	1.19826	0.674464	1.43436	0.350266	1.29636	0.672867
791	importin-alpha export receptor [Saccharomyces cerevisiae S288c]	1		0.667524	0.574169	0.931672	0.79634	1.14032	0.729203	1.63951	0.125614
792	hypothetical protein YNL134C [Saccharomyces cerevisiae S288c]	1		0.745873		0.639748		0.592734		0.512206
793	2-isopropylmalate synthase LEU4 [Saccharomyces cerevisiae S288c]	1		0.752518	0.217198	1.61102	0.236596	1.43353	0.641687	3.02264	0.246006
793	2-isopropylmalate synthase LEU9 [Saccharomyces cerevisiae S288c]	1
794	Srb2p [Saccharomyces cerevisiae S288c]	1		1.12874		2.13457		0.770896		1.46877
795	SUMO family protein SMT3 [Saccharomyces cerevisiae S288c]	1		1.54488		0.525265		1.47942		0.506775
796	glycerol-3-phosphate dehydrogenase (NAD(+)) GPD1 [Saccharomyces cerevisiae S288c]	1		1.15172	0.39221	1.01677	0.973385	0.771234	0.495355	0.694651	0.344983
797	proteasome regulatory particle lid subunit RPN5 [Saccharomyces cerevisiae S288c]	1		1.06129		1.48649		0.827663		1.16795
798	Ggc1p [Saccharomyces cerevisiae S288c]	1		0.98586	0.992405	1.0645	0.966979	1.04882	0.922835	1.22901	0.717483
799	Tos1p [Saccharomyces cerevisiae S288c]	1		0.921222		0.661732		0.864339		0.625522
800	pyridoxamine-phosphate oxidase PDX3 [Saccharomyces cerevisiae S288c]	1		0.376107	0.191946	0.596545	0.121364	0.622915	0.160463	0.991283	0.985067
801	argininosuccinate synthase [Saccharomyces cerevisiae S288c]	1		0.809165	0.281437	0.811541	0.285073	0.976154	0.940512	0.968817	0.933157
802	Pno1p [Saccharomyces cerevisiae S288c]	1		0.994388	0.993671	0.553403	0.428784	1.17826	0.870263	0.640131	0.326981
803	translocon subunit SEC61 [Saccharomyces cerevisiae S288c]	1		0.930591	0.714862	0.879665	0.884592	0.589205	0.260725	0.587341	0.548698
804	Cts1p [Saccharomyces cerevisiae S288c]	2		0.570751		0.673539		0.263121		0.312834
805	ribosomal 60S subunit protein L39 [Saccharomyces cerevisiae S288c]	6		2.14503	0.191189	0.759566	0.493832	1.52546	0.164107	0.54579	0.115498
806	Thp2p [Saccharomyces cerevisiae S288c]	1		0.620767	0.597774	0.582314	0.115835	0.782137	0.598279	0.750233	0.570338
807	putative phenylacrylic acid decarboxylase FDC1 [Saccharomyces cerevisiae S288c]	1		0.58903	0.906908	0.93415	0.980314	0.925319	0.959808	1.26007	0.916234
808	Utp5p [Saccharomyces cerevisiae S288c]	1		0.290385		0.415013		0.632142		0.910213
809	Pst2p [Saccharomyces cerevisiae S288c]	5		0.771147		0.64225		0.899787		0.755001
810	Rrp7p [Saccharomyces cerevisiae S288c]	1		0.75812		0.616349		1.89189		1.54962
811	Efg1p [Saccharomyces cerevisiae S288c]	1		1.48496	0.15617	0.687755	0.164525	1.34661	0.204497	0.628264	0.133566
812	metal cation transporter COT1 [Saccharomyces cerevisiae S288c]	2		0.910764	0.915599	1.74896	0.437861	0.967162	0.865434	1.99742	0.0954199
813	Srp40p [Saccharomyces cerevisiae S288c]	2		0.87057	0.414067	1.41875	0.238852	0.967851	0.934596	1.57512	0.170756
814	MIND complex subunit NNF1 [Saccharomyces cerevisiae S288c]	1		1.75702		1.17939		1.64916		1.11528
815	spindle checkpoint protein MAD2 [Saccharomyces cerevisiae S288c]	1		1.99022	0.0942215	2.16602	0.200646	0.930205	0.862081	1.02242	0.86949
816	E3 ubiquitin-protein ligase SSM4 [Saccharomyces cerevisiae S288c]	1		0.881289	0.770921	0.672372	0.428854	1.23752	0.813844	0.927702	0.586569
817	ribosomal 60S subunit protein L14B [Saccharomyces cerevisiae S288c]	29		1.25596		1.93705		0.780306		1.21246
818	ribosomal 60S subunit protein L17B [Saccharomyces cerevisiae S288c]	65		1.11416	0.755767	1.04301	0.967267	1.01951	0.981512	0.970065	0.844921
819	14-3-3 family protein BMH2 [Saccharomyces cerevisiae S288c]	14		1.37416	0.19368	0.877867	0.415583	1.19192	0.511053	0.764914	0.225471
820	ribosomal 60S subunit protein L33A [Saccharomyces cerevisiae S288c]	25		1.0335		1.62933		0.697766		1.10828
821	ribosomal 60S subunit protein L9B [Saccharomyces cerevisiae S288c]	48		0.730058	0.26307	0.75919	0.236158	0.782703	0.862995	0.743219	0.82382
822	ribosomal 60S subunit protein L24B [Saccharomyces cerevisiae S288c]	13		0.7491		0.6582		0.442691		0.391886
823	alcohol dehydrogenase ADH2 [Saccharomyces cerevisiae S288c]	6		1.23139		1.83477		0.500471		0.75129
824	carbamoyl-phosphate synthase (glutamine-hydrolyzing) CPA2 [Saccharomyces cerevisiae S288c]	4		2.21302		2.48302		4.26353		4.81955
825	hypothetical protein YBL028C [Saccharomyces cerevisiae S288c]	3		3.807		0.828721		2.36026		0.517639
826	thioredoxin TRX1 [Saccharomyces cerevisiae S288c]	2		1.49189		1.19599		1.35609		1.09527
827	beclin 1 [Saccharomyces cerevisiae S288c]	3		2.4481	0.233974	1.74049	0.11238	1.4191	0.312551	0.999603	0.997791
828	REVERSED Emc1p [Saccharomyces cerevisiae S288c]	2
829	Sin4p [Saccharomyces cerevisiae S288c]	2		1.20757		0.548582		3.02894		1.38631
830	fatty acid alpha-hydroxylase [Saccharomyces cerevisiae S288c]	2		0.770348		1.33858		0.582479		1.01972
831	Arc19p [Saccharomyces cerevisiae S288c]	2		0.448701		1.16603		0.916619		2.39985
832	ESCRT-0 subunit protein HSE1 [Saccharomyces cerevisiae S288c]	2		3.88684		1.83416		1.52388		0.72449
833	oxysterol-binding protein related protein SWH1 [Saccharomyces cerevisiae S288c]	2		0.946509		0.691469		0.843681		0.620966
834	Crh1p [Saccharomyces cerevisiae S288c]	2		1.70357		0.865758		1.74037		0.891082
835	Pub1p [Saccharomyces cerevisiae S288c]	2		0.995123		0.802637		0.990806		0.805142
836	Sqs1p [Saccharomyces cerevisiae S288c]	1		1.19991		0.734511		2.10039		1.29536
837	trans-hexaprenyltranstransferase [Saccharomyces cerevisiae S288c]	1
838	REVERSED gag-pol fusion protein [Saccharomyces cerevisiae S288c]	1		0.487409		1.06872		0.368892		0.814913
838	REVERSED gag-pol fusion protein [Saccharomyces cerevisiae S288c]	1
839	decapping nuclease [Saccharomyces cerevisiae S288c]	1		1.71258	0.603704	1.4544	0.77479	0.71166	0.184731	0.676008	0.230052
840	Na(+)/Li(+)-exporting P-type ATPase ENA1 [Saccharomyces cerevisiae S288c]	1		0.860991		1.28529		1.49651		2.25073
840	Na(+)-exporting P-type ATPase ENA2 [Saccharomyces cerevisiae S288c]	1
840	putative Na(+)-exporting P-type ATPase ENA5 [Saccharomyces cerevisiae S288c]	1
841	Utp20p [Saccharomyces cerevisiae S288c]	1		0.520547		1.58119		0.334508		1.0237
842	hypothetical protein YPR117W [Saccharomyces cerevisiae S288c]	1		0.641808		0.683301		0.658347		0.70616
843	replication factor C subunit 1 [Saccharomyces cerevisiae S288c]	1		1.58829		0.925881		1.64176		0.964219
844	sterol acyltransferase [Saccharomyces cerevisiae S288c]	1		0.961949	0.956932	0.906049	0.739512	1.12492	0.781001	1.08138	0.583052
845	Spa2p [Saccharomyces cerevisiae S288c]	1
846	exocyst subunit SEC10 [Saccharomyces cerevisiae S288c]	1		0.203644		0.532711		0.247098		0.651224
846	REVERSED Hym1p [Saccharomyces cerevisiae S288c]	1
847	ERMES complex Ca(2+)-binding regulatory GTPase GEM1 [Saccharomyces cerevisiae S288c]	1		1.76075		0.493763		0.932514		0.263462
848	histone-binding protein SET3 [Saccharomyces cerevisiae S288c]	1
849	phosphoinositide 5-phosphatase INP54 [Saccharomyces cerevisiae S288c]	1		0.0174129		0.601912		0.0290001		1.00996
850	mitochondrial 54S ribosomal protein MRPL50 [Saccharomyces cerevisiae S288c]	1		1.70422		0.637197		1.36674		0.514845
851	Ctk3p [Saccharomyces cerevisiae S288c]	1		1.05849		1.4548		1.1669		1.61582
852	Atg20p [Saccharomyces cerevisiae S288c]	1		0.517437		0.510747		0.54197		0.53897
853	chitin synthase CHS2 [Saccharomyces cerevisiae S288c]	1		0.985324		0.727733		0.817628		0.608402
854	alanine--tRNA ligase [Saccharomyces cerevisiae S288c]	1		0.813144		1.33331		0.62425		1.03125
855	Cwh43p [Saccharomyces cerevisiae S288c]	1		1.17043		0.933703		1.38192		1.11067
856	Q5D862 SWISS-PROT:Q5D862 Tax_Id=9606 Gene_Symbol=FLG2 Filaggrin-2	1		0.497785		0.937099		0.424305		0.804754
857	translation initiation factor eIF2B subunit alpha [Saccharomyces cerevisiae S288c]	1		0.538503		1.76364		0.311913		1.0292
858	telomere-binding protein CDC13 [Saccharomyces cerevisiae S288c]	1		0.421706	0.0821559	0.343917	0.0588219	0.689419	0.165351	0.566811	0.109775
859	Etp1p [Saccharomyces cerevisiae S288c]	1		0.101752		1.04928		0.0933572		0.969919
860	Eap1p [Saccharomyces cerevisiae S288c]	1		0.838773		0.714689		0.875986		0.751988
861	FG-nucleoporin NUP159 [Saccharomyces cerevisiae S288c]	1		0.661986		0.443572		1.37027		0.925047
862	Rab GTPase-binding exocyst subunit SEC15 [Saccharomyces cerevisiae S288c]	1
863	aldo-keto reductase superfamily protein [Saccharomyces cerevisiae S288c]	1		1.10087		1.08882		1.54714		1.54167
864	Rav1p [Saccharomyces cerevisiae S288c]	1
865	REVERSED adenosylmethionine decarboxylase SPE2 [Saccharomyces cerevisiae S288c]	1		4.6502		8.7683		0.624307		1.186
866	snoRNA-binding rRNA processing protein DIP2 [Saccharomyces cerevisiae S288c]	1
867	ribosome biosynthesis protein RRP14 [Saccharomyces cerevisiae S288c]	1		1.01059		0.478179		1.81714		0.866252
868	trifunctional aldehyde reductase/carbonyl reductase (NADPH)/glucose 1-dehydrogenase (NADP(+)) YPR1 [Saccharomyces cerevisiae S288c]	1		2.59973		3.98043		0.512442		0.790474
869	bifunctional glycerol-3-phosphate/glycerone-phosphate O-acyltransferase GPT2 [Saccharomyces cerevisiae S288c]	1		0.816426		1.30333		0.650744		1.04662
870	mitochondrial 54S ribosomal protein YmL13 [Saccharomyces cerevisiae S288c]	2		1.03944		0.428114		0.792915		0.329023
871	CCR4-NOT core subunit NOT5 [Saccharomyces cerevisiae S288c]	1		2.18306		1.46041		1.22868		0.828111
872	Arf family GTPase ARF3 [Saccharomyces cerevisiae S288c]	1		0.173528		0.355652		0.373929		0.772123
873	histone H2AZ [Saccharomyces cerevisiae S288c]	1		0.482371		0.819351		0.648368		1.10956
874	cytochrome c oxidase subunit VIII [Saccharomyces cerevisiae S288c]	1		0.73608		1.2229		0.852565		1.42704
875	Emc2p [Saccharomyces cerevisiae S288c]	1		0.74797		1.23259		0.527404		0.875629
876	protein transporter TIM9 [Saccharomyces cerevisiae S288c]	3		0.621975		0.326864		0.750418		0.397317
877	malate dehydrogenase MDH3 [Saccharomyces cerevisiae S288c]	1		2.89833		2.14786		3.27527		2.44538
878	Mcx1p [Saccharomyces cerevisiae S288c]	1		0.568234		1.00124		0.427189		0.758357
879	Erv46p [Saccharomyces cerevisiae S288c]	1		0.796724		2.61539		0.548789		1.81499
880	Dsc3p [Saccharomyces cerevisiae S288c]	2		0.862557		1.10812		1.32098		1.70977
881	snoRNA-binding rRNA processing protein ENP1 [Saccharomyces cerevisiae S288c]	1		1.1158		1.10015		1.87654		1.86408
882	Vhc1p [Saccharomyces cerevisiae S288c]	1		1.18792		0.810763		1.92086		1.32081
883	H(+)-transporting V0 sector ATPase subunit c [Saccharomyces cerevisiae S288c]	2		0.937289		1.86494		1.26822		2.54231
884	putative ubiquitin-protein ligase ASI3 [Saccharomyces cerevisiae S288c]	1		0.166248		0.89889		0.251724		1.37125
885	exosome non-catalytic core subunit RRP43 [Saccharomyces cerevisiae S288c]	1
886	Rim1p [Saccharomyces cerevisiae S288c]	3
887	REVERSED Pfk26p [Saccharomyces cerevisiae S288c]	1		0.770272		0.435794		1.17314		0.668694
888	Rrp15p [Saccharomyces cerevisiae S288c]	1		1.44313		0.514396		2.79055		1.00212
889	Nhp6ap [Saccharomyces cerevisiae S288c]	1		1.34062		0.550819		1.16908		0.483937
890	mannosyltransferase complex subunit MNN9 [Saccharomyces cerevisiae S288c]	1		1.23362		1.43714		0.761922		0.894272
891	proteasome core particle subunit alpha 7 [Saccharomyces cerevisiae S288c]	1		1.51389		2.97522		0.866874		1.71641
892	Dsc2p [Saccharomyces cerevisiae S288c]	3
893	Rcf2p [Saccharomyces cerevisiae S288c]	1		0.930472		1.63333		1.01028		1.78671
894	Mtq1p [Saccharomyces cerevisiae S288c]	1
895	Rho family GTPase RHO5 [Saccharomyces cerevisiae S288c]	1		0.273045		0.643291		0.394513		0.936431
896	protein kinase RIO2 [Saccharomyces cerevisiae S288c]	1		1.20349		1.05602		1.43706		1.27042
897	Lem3p [Saccharomyces cerevisiae S288c]	1		0.506254		1.33452		0.500532		1.32932
898	glutamate decarboxylase GAD1 [Saccharomyces cerevisiae S288c]	1		1.57231		1.40158		1.33976		1.20322
899	FG-nucleoporin NUP53 [Saccharomyces cerevisiae S288c]	1
900	Yim1p [Saccharomyces cerevisiae S288c]	1		1.69255		3.10913		0.707304		1.30901
901	calcineurin catalytic subunit A [Saccharomyces cerevisiae S288c]	1
902	18S rRNA pseudouridine methyltransferase [Saccharomyces cerevisiae S288c]	2		2.44456		2.12546		2.18163		1.91106
903	Pam18p [Saccharomyces cerevisiae S288c]	1		1.38976		1.44497		0.938383		0.982976
904	TRAPP complex core subunit BET3 [Saccharomyces cerevisiae S288c]	1		2.84555		1.99195		2.0168		1.42238
905	Tma19p [Saccharomyces cerevisiae S288c]	1		0.448851		0.680009		0.662042		1.01051
906	ribonucleotide-diphosphate reductase subunit RNR2 [Saccharomyces cerevisiae S288c]	1		2.19453		2.23601		0.832733		0.854828
907	SAM complex subunit SAM35 [Saccharomyces cerevisiae S288c]	1		0.656406		0.599312		1.6235		1.4934
908	asparagine--tRNA ligase DED81 [Saccharomyces cerevisiae S288c]	1
909	Tom20p [Saccharomyces cerevisiae S288c]	1		0.75384		0.772283		1.15173		1.18875
910	F1F0 ATP synthase subunit e [Saccharomyces cerevisiae S288c]	3		1.40493		1.40163		0.690803		0.694339
911	bifunctional diacylglycerol diphosphate phosphatase/phosphatidate phosphatase [Saccharomyces cerevisiae S288c]	1
912	succinate dehydrogenase membrane anchor subunit SDH4 [Saccharomyces cerevisiae S288c]	1		0.264303		0.337819		0.498911		0.64246
913	translocon subunit SSS1 [Saccharomyces cerevisiae S288c]	3		1.31103		1.75984		1.03322		1.39731
914	Tsr1p [Saccharomyces cerevisiae S288c]	1		1.91875		0.643092		1.88397		0.636167
915	Qri7p [Saccharomyces cerevisiae S288c]	1
916	hypothetical protein YCR087C-A [Saccharomyces cerevisiae S288c]	2		0.942939		0.0987943		15.4618		1.63211
917	Gfd2p [Saccharomyces cerevisiae S288c]	1		0.750934		2.44881		0.346907		1.13974
918	Kap104p [Saccharomyces cerevisiae S288c]	1		1.16033		1.4866		1.13279		1.46218
919	Sm-like protein LSM2 [Saccharomyces cerevisiae S288c]	1		0.438273		1.52657		1.60044		5.61632
920	nucleoside transmembrane transporter FUN26 [Saccharomyces cerevisiae S288c]	1		1.22505		1.33679		1.36278		1.49823
921	cytochrome c oxidase subunit 1 (mitochondrion) [Saccharomyces cerevisiae S288c]	1		1.16587		2.55879		0.940702		2.08007
922	Erv29p [Saccharomyces cerevisiae S288c]	1		0.652086		0.820687		0.947685		1.20165
923	protein translocase subunit TIM13 [Saccharomyces cerevisiae S288c]	1		1.12153		0.796206		0.668664		0.478258
924	Ras family GTPase RSR1 [Saccharomyces cerevisiae S288c]	1		1.8169		4.55959		1.65473		4.18373
925	Ent5p [Saccharomyces cerevisiae S288c]	1
926	Wtm1p [Saccharomyces cerevisiae S288c]	1		1.33534		0.616192		1.41311		0.656964
927	Pcs60p [Saccharomyces cerevisiae S288c]	1		0.826379		0.729835		1.05126		0.935398
928	Get4p [Saccharomyces cerevisiae S288c]	1
929	stearoyl-CoA 9-desaturase [Saccharomyces cerevisiae S288c]	1		1.01794		1.5985		0.86723		1.37204
930	Nop16p [Saccharomyces cerevisiae S288c]	2		4.84667		1.35363		7.56018		2.12731
931	Mia40p [Saccharomyces cerevisiae S288c]	1
932	Nhp6bp [Saccharomyces cerevisiae S288c]	1		0.852731		0.255068		0.787639		0.237363
933	triglyceride lipase ATG15 [Saccharomyces cerevisiae S288c]	1		1.17596		1.03402		1.40991		1.24902
934	Apa1p [Saccharomyces cerevisiae S288c]	1		1.96439		1.52094		1.41237		1.10173
935	gi|68566311|sp|P0A6N1|EFTU_ECOLI Elongation factor Tu (EF-Tu) (P-43) [Escherichia coli (contaminant)]	1		0.673222		0.493498		0.879304		0.649393
936	REVERSED polynucleotide adenylyltransferase PAP1 [Saccharomyces cerevisiae S288c]	1		0.145276		0.259432		0.26524		0.477209
937	Cox26p [Saccharomyces cerevisiae S288c]	2		0.709079		2.80008		0.483169		1.92228
938	Pin3p [Saccharomyces cerevisiae S288c]	1		2.39945		1.23244		2.06975		1.07106
939	Nce102p [Saccharomyces cerevisiae S288c]	1		2.86594		3.11445		1.85544		2.03143
940	Jid1p [Saccharomyces cerevisiae S288c]	1		1.11488		0.779977		1.48663		1.04785
941	Atg21p [Saccharomyces cerevisiae S288c]	1
942	formate dehydrogenase (NAD+) [Saccharomyces cerevisiae S288c]	1		0.439107		0.45566		0.633568		0.662375
943	DNA-directed RNA polymerase core subunit RPB8 [Saccharomyces cerevisiae S288c]	1
944	Avo1p [Saccharomyces cerevisiae S288c]	1		0.87896		0.285852		3.72019		1.21893
945	Dcp1p [Saccharomyces cerevisiae S288c]	1		0.813977		1.94254		0.655776		1.57672
946	Zps1p [Saccharomyces cerevisiae S288c]	1		0.846985		3.79288		1.43396		6.46949
947	tropomyosin TPM1 [Saccharomyces cerevisiae S288c]	1		2.33187		1.21384		1.61456		0.846748
948	DNA-directed RNA polymerase core subunit RPC19 [Saccharomyces cerevisiae S288c]	1		2.43874		1.05889		2.21481		0.96886
949	CCR4-NOT core subunit CAF40 [Saccharomyces cerevisiae S288c]	1		0.583948		0.978886		0.536272		0.905699
950	carboxypeptidase C PRC1 [Saccharomyces cerevisiae S288c]	1		0.713111		0.859356		0.749528		0.910007
951	Cue1p [Saccharomyces cerevisiae S288c]	1		0.753439		0.875346		2.02748		2.37317
952	Osw5p [Saccharomyces cerevisiae S288c]	1		0.54765		1.14148		0.354867		0.745199
953	E2 ubiquitin-conjugating protein UBC7 [Saccharomyces cerevisiae S288c]	1		1.26845		1.38924		1.24778		1.37684
954	mitochondrial 54S ribosomal protein YmL6 [Saccharomyces cerevisiae S288c]	1		1.10482		0.63059		0.90002		0.517548
955	GPI-anchor transamidase subunit GAB1 [Saccharomyces cerevisiae S288c]	1		0.139905		0.656568		0.264517		1.25066
956	hypothetical protein YLR194C [Saccharomyces cerevisiae S288c]	1
957	pseudouridine synthase PUS5 [Saccharomyces cerevisiae S288c]	1		0.175993		0.869402		0.148124		0.737207
958	Ccw12p [Saccharomyces cerevisiae S288c]	4		0.449519		1.46911		0.199249		0.656059
959	Emp70p [Saccharomyces cerevisiae S288c]	2
960	Fcf2p [Saccharomyces cerevisiae S288c]	1		11.1695		3.70864		4.63635		1.55096
961	S-methyl-5-thioadenosine phosphorylase [Saccharomyces cerevisiae S288c]	1		0.745524		0.70328		1.14805		1.09111
962	acyl carrier protein [Saccharomyces cerevisiae S288c]	2		1.12437	0.863024	0.656155	0.575562	1.61665	0.195476	0.968219	0.858791
963	Ent3p [Saccharomyces cerevisiae S288c]	1
964	DNA-directed RNA polymerase core subunit RPC10 [Saccharomyces cerevisiae S288c]	2		1.24696		0.615452		1.00563		0.500059
965	Cgr1p [Saccharomyces cerevisiae S288c]	1		5.80136		1.72863		4.47417		1.34315
966	Erv14p [Saccharomyces cerevisiae S288c]	3		0.763631		1.38687		0.852513		1.55989
967	Hnm1p [Saccharomyces cerevisiae S288c]	5
968	bifunctional chorismate synthase/riboflavin reductase [NAD(P)H] ARO2 [Saccharomyces cerevisiae S288c]	1		0.578194		0.896812		0.889716		1.39034
969	dynein light chain [Saccharomyces cerevisiae S288c]	1		1.53574		0.764215		1.68558		0.845061
970	Vps74p [Saccharomyces cerevisiae S288c]	1		0.70378		0.761796		0.783941		0.854921
971	Cox20p [Saccharomyces cerevisiae S288c]	1
972	cytochrome c oxidase subunit VIIa [Saccharomyces cerevisiae S288c]	1		0.924192		1.1099		0.810226		0.980325
973	Sna4p [Saccharomyces cerevisiae S288c]	1		1.02819		0.960714		1.27744		1.20254
974	mitochondrial 54S ribosomal protein YmL11 [Saccharomyces cerevisiae S288c]	1		0.46663		0.423531		0.64212		0.587178
975	Pho88p [Saccharomyces cerevisiae S288c]	1		1.2616		2.38669		0.810808		1.54538
976	putative lipase [Saccharomyces cerevisiae S288c]	2
977	SNAP receptor SNC1 [Saccharomyces cerevisiae S288c]	1		1.20631		1.05029		1.586		1.39122
978	Yip4p [Saccharomyces cerevisiae S288c]	1		0.595265		2.33318		0.46006		1.81674
979	mitochondrial 54S ribosomal protein YmL41 [Saccharomyces cerevisiae S288c]	1		0.911581		1.83745		0.40183		0.816026
980	SCF ubiquitin ligase subunit SKP1 [Saccharomyces cerevisiae S288c]	1		0.0875457		0.396094		0.140393		0.639954
981	transcription elongation factor SPT4 [Saccharomyces cerevisiae S288c]	1		1.8321		1.47044		0.64716		0.523301
982	Slm4p [Saccharomyces cerevisiae S288c]	1		1.07908		1.41246		0.776136		1.02352
983	UTP glucose-1-phosphate uridylyltransferase [Saccharomyces cerevisiae S288c]	1		0.675488		0.704992		0.808881		0.850536
984	Nsg2p [Saccharomyces cerevisiae S288c]	1		1.27085		1.38416		2.4708		2.71126
985	F-actin-capping protein subunit beta [Saccharomyces cerevisiae S288c]	1		1.24587		0.950614		1.90827		1.46694
986	mitochondrial 37S ribosomal protein YMR31 [Saccharomyces cerevisiae S288c]	1		1.06758		0.945203		1.21222		1.0813
987	pyrroline-5-carboxylate reductase [Saccharomyces cerevisiae S288c]	1		0.550707		0.705956		0.59547		0.769056
988	hypothetical protein YPR010C-A [Saccharomyces cerevisiae S288c]	2		0.961093		1.02901		0.668195		0.720775
989	prion domain-containing protein RNQ1 [Saccharomyces cerevisiae S288c]	1		1.56		1.59066		1.59718		1.64077
990	Aim41p [Saccharomyces cerevisiae S288c]	1		1.18625		0.611449		0.646568		0.335767
991	E1 ubiquitin-activating protein UBA1 [Saccharomyces cerevisiae S288c]	3		2.66787		2.29248		1.24563		1.07837
992	heat shock protein HSP42 [Saccharomyces cerevisiae S288c]	2
993	fatty acid elongase ELO2 [Saccharomyces cerevisiae S288c]	3		1.30359	0.742782	1.62469	0.681562	0.92027	0.73415	1.26299	0.6838
994	Tlg2p [Saccharomyces cerevisiae S288c]	1
995	hypothetical protein YGR266W [Saccharomyces cerevisiae S288c]	1		1.05677		1.208		1.33698		1.53976
996	hypothetical protein YBR287W [Saccharomyces cerevisiae S288c]	1		0.326641		1.61985		0.256632		1.2822
997	meiotic recombination directing protein [Saccharomyces cerevisiae S288c]	2		0.752626		0.900023		0.794461		0.957168
998	snoRNP complex protein NOP10 [Saccharomyces cerevisiae S288c]	2		1.67258	0.437324	0.889782	0.732059	1.26117	0.502091	0.672421	0.156029
999	Snl1p [Saccharomyces cerevisiae S288c]	1		0.733568		1.2138		0.58818		0.980522
1000	Yro2p [Saccharomyces cerevisiae S288c]	1		0.970325	0.939299	0.996026	0.986111	1.39825	0.49028	1.44081	0.308995
1000	Mrh1p [Saccharomyces cerevisiae S288c]	1
1001	COPII subunit SEC24 [Saccharomyces cerevisiae S288c]	1		1.31368	0.537209	1.23576	0.729262	0.942744	0.858671	0.901544	0.846296
1002	hypothetical protein YGR125W [Saccharomyces cerevisiae S288c]	3		1.06714	0.781152	1.08471	0.918727	1.64977	0.225164	1.66695	0.568149
1003	catalase T [Saccharomyces cerevisiae S288c]	1		0.773904	0.240127	0.678151	0.187617	0.941502	0.660179	0.832058	0.32427
1004	methionine aminopeptidase [Saccharomyces cerevisiae S288c]	1		0.447504		0.429328		0.793637		0.767105
1005	rRNA-binding ribosome biosynthesis protein UTP23 [Saccharomyces cerevisiae S288c]	1		1.58194		1.77043		1.58112		1.78277
1006	oxidoreductase [Saccharomyces cerevisiae S288c]	3		1.13378	0.836454	1.15955	0.745044	1.40457	0.388282	1.47396	0.174286
1007	nucleoside diphosphate kinase [Saccharomyces cerevisiae S288c]	1		0.66354	0.665395	0.924908	0.892141	0.44463	0.294343	0.652802	0.241489
1008	AAA family ATPase SEC18 [Saccharomyces cerevisiae S288c]	1		1.48116	0.471879	1.40236	0.551241	1.90665	0.0967633	1.8578	0.117633
1009	amino acid transporter AGC1 [Saccharomyces cerevisiae S288c]	1		1.25591		2.01372		1.34438		2.17172
1010	Erv25p [Saccharomyces cerevisiae S288c]	2		0.963077		1.55408		2.18658		3.55483
1011	DNA-directed RNA polymerase I core subunit RPA12 [Saccharomyces cerevisiae S288c]	2		1.66929		0.645052		0.957908		0.372931
1012	serine C-palmitoyltransferase LCB2 [Saccharomyces cerevisiae S288c]	2		0.955773	0.75034	1.85244	0.211078	1.19923	0.36348	2.33004	0.185868
1013	Mms1p [Saccharomyces cerevisiae S288c]	1		1.22401	0.479223	0.744469	0.0779258	1.21648	0.597045	0.734718	0.130802
1014	Rgd2p [Saccharomyces cerevisiae S288c]	1		1.18378		1.08015		1.32178		1.2151
1015	myo-inositol transporter ITR1 [Saccharomyces cerevisiae S288c]	1		0.708995		0.89976		0.90482		1.15688
1016	H(+)-transporting V0 sector ATPase subunit c'' [Saccharomyces cerevisiae S288c]	1		1.04113		1.84029		1.91985		3.41894
1017	ribonucleotide-diphosphate reductase subunit RNR4 [Saccharomyces cerevisiae S288c]	1		0.978905	0.926848	0.806089	0.723197	1.35131	0.202534	1.13422	0.788505
1018	Ypq1p [Saccharomyces cerevisiae S288c]	1		1.72548		2.91835		1.51646		2.58403
1019	Nop8p [Saccharomyces cerevisiae S288c]	1		2.83387		1.42116		1.06971		0.540469
1020	ion-transporting P-type ATPase SPF1 [Saccharomyces cerevisiae S288c]	3		1.30301	0.556418	0.606828	0.0506872	1.99522	0.0481262	0.902074	0.757598
1021	chromatin-remodeling ATPase ISW1 [Saccharomyces cerevisiae S288c]	2		0.739627	0.211547	0.760485	0.224617	0.93511	0.906197	0.937063	0.864117
1022	trifunctional histidinol dehydrogenase/phosphoribosyl-AMP cyclohydrolase/phosphoribosyl-ATP diphosphatase [Saccharomyces cerevisiae S288c]	1		0.485832	0.0866791	0.828032	0.398934	0.537969	0.206436	0.908597	0.805823
1023	bifunctional phosphatidyl-N-methylethanolamine N-methyltransferase/phosphatidyl-N-dimethylethanolamine N-methyltransferase [Saccharomyces cerevisiae S288c]	1		0.884671		0.953851		0.886346		0.962815
1024	Nyv1p [Saccharomyces cerevisiae S288c]	2		1.36367		1.96011		1.54685		2.24007
1025	protein transporter TIM10 [Saccharomyces cerevisiae S288c]	4		1.62897		0.892558		0.799962		0.441604
1026	aspartate transaminase AAT2 [Saccharomyces cerevisiae S288c]	4		1.68851		1.68057		1.47794		1.48201
1027	aldehyde dehydrogenase (NAD(+)) ALD3 [Saccharomyces cerevisiae S288c]	2		0.694101	0.628652	0.853193	0.554369	0.662077	0.4807	0.880643	0.39236
1027	aldehyde dehydrogenase (NAD(+)) ALD2 [Saccharomyces cerevisiae S288c]	2
1028	proteasome core particle subunit beta 3 [Saccharomyces cerevisiae S288c]	1		1.82912		1.62202		1.60588		1.43472
1029	phosphatidylserine decarboxylase 1 [Saccharomyces cerevisiae S288c]	2		1.85768		0.997412		3.18021		1.72028
1030	Tco89p [Saccharomyces cerevisiae S288c]	2		1.22722	0.539857	0.578019	0.233758	1.06768	0.743168	0.513597	0.0935596
1031	hypothetical protein YDL157C [Saccharomyces cerevisiae S288c]	1		0.744242		1.41981		0.562849		1.08181
1032	hypothetical protein YPL260W [Saccharomyces cerevisiae S288c]	1		1.20808		0.99019		1.5469		1.27739
1033	proteasome core particle subunit alpha 3 [Saccharomyces cerevisiae S288c]	1		0.46376	0.582983	0.368886	0.410522	0.64003	0.57422	0.586603	0.328675
1034	proteasome core particle subunit alpha 4 [Saccharomyces cerevisiae S288c]	3		2.09861	0.40787	1.55869	0.635474	1.81301	0.40204	1.36749	0.679564
1035	membrane morphogenesis protein VPS13 [Saccharomyces cerevisiae S288c]	1		0.888899	0.700631	0.927876	0.735138	1.11035	0.830305	1.08892	0.77751
1036	bifunctional anthranilate synthase/indole-3-glycerol-phosphate synthase [Saccharomyces cerevisiae S288c]	1		1.34215		1.76671		1.90422		2.52536
1037	Lsb3p [Saccharomyces cerevisiae S288c]	2		1.26061		0.906213		1.04521		0.756992
1038	dihydroorotate dehydrogenase [Saccharomyces cerevisiae S288c]	1		0.211671		0.589711		0.14299		0.401353
1039	SNARE-binding exocyst subunit SEC6 [Saccharomyces cerevisiae S288c]	1		1.30685	0.488558	1.15423	0.633412	1.44002	0.221702	1.29585	0.152383
1040	Ast2p [Saccharomyces cerevisiae S288c]	2		0.865311	0.714898	0.809631	0.123247	0.990526	0.98804	0.883039	0.720793
1041	Csr2p [Saccharomyces cerevisiae S288c]	1		0.66914		1.60181		0.46129		1.11252
1042	Rsc8p [Saccharomyces cerevisiae S288c]	1		1.56189		1.09423		2.49548		1.76138
1043	rRNA-processing protein SAS10 [Saccharomyces cerevisiae S288c]	1
1044	Loc1p [Saccharomyces cerevisiae S288c]	2		2.12876	0.134138	0.828175	0.465697	2.41627	0.0718897	0.933012	0.885307
1045	RNA polymerase III-inhibiting protein MAF1 [Saccharomyces cerevisiae S288c]	1		2.14665		1.12866		1.4485		0.767289
1046	Bet1p [Saccharomyces cerevisiae S288c]	1		1.86594		0.582349		2.75551		0.866422
1047	REVERSED AAA family ATPase midasin [Saccharomyces cerevisiae S288c]	1		1.67656	0.53273	1.01664	0.962719	1.24946	0.743026	0.761515	0.255002
1048	bifunctional phosphoribosylaminoimidazolecarboxamide formyltransferase/IMP cyclohydrolase ADE16 [Saccharomyces cerevisiae S288c]	1		1.52355		1.53613		2.44542		2.48407
1048	bifunctional phosphoribosylaminoimidazolecarboxamide formyltransferase/IMP cyclohydrolase ADE17 [Saccharomyces cerevisiae S288c]	1
1049	Arp7p [Saccharomyces cerevisiae S288c]	1		0.807353		0.730955		0.56169		0.512348
1050	Vps53p [Saccharomyces cerevisiae S288c]	3		0.466207		0.583974		0.458172		0.578209
1051	ribosomal 60S subunit protein L42B [Saccharomyces cerevisiae S288c]	4		0.845584	0.411355	0.607074	0.230049	0.554308	0.180453	0.400862	0.159569
1052	chromatin-remodeling histone chaperone SPT6 [Saccharomyces cerevisiae S288c]	1		0.492622	0.135326	0.350396	0.0898487	1.05779	0.814289	0.758504	0.576814
1053	F1F0 ATP synthase subunit g [Saccharomyces cerevisiae S288c]	1		0.681603		2.25359		0.210621		0.701594
1054	fatty acid elongase ELO1 [Saccharomyces cerevisiae S288c]	1		0.620686		1.62911		0.715061		1.89087
1055	Hsp90 family chaperone HSP82 [Saccharomyces cerevisiae S288c]	26		1.59348		1.33362		1.09185		0.92064
1056	delta(24(24(1)))-sterol reductase [Saccharomyces cerevisiae S288c]	1		0.879499		1.13698		0.859633		1.11962
1057	Htl1p [Saccharomyces cerevisiae S288c]	1		1.98608		0.822372		1.38242		0.576704
1058	SNAP receptor SNC2 [Saccharomyces cerevisiae S288c]	2		0.791674		0.936518		0.476819		0.568283
1059	GPI-anchor transamidase GPI17 [Saccharomyces cerevisiae S288c]	1		0.0959509		1.65372		0.0405534		0.704176
1060	pentafunctional protein ARO1p [Saccharomyces cerevisiae S288c]	1		0.791521	0.640368	1.2369	0.40746	0.733284	0.51261	1.09	0.906322
1061	Sfg1p [Saccharomyces cerevisiae S288c]	1		0.857241		0.818429		1.45244		1.39707
1062	TOR complex subunit LST8 [Saccharomyces cerevisiae S288c]	1
1063	alpha-1,2-mannosyltransferase KTR1 [Saccharomyces cerevisiae S288c]	1		0.919885		1.05451		1.14601		1.32357
1064	aspartate kinase [Saccharomyces cerevisiae S288c]	1		93.9513		20.409		1.7156		3.08455
1065	replication factor C subunit 4 [Saccharomyces cerevisiae S288c]	1		2.94502		1.94498		13.1814		8.77062
1066	actin-related protein 3 [Saccharomyces cerevisiae S288c]	1		1.19575		0.862447		1.57329		1.14325
1067	protein translocase subunit TIM50 [Saccharomyces cerevisiae S288c]	1		0.486909	0.223275	1.00939	0.97082	0.619394	0.129598	1.26154	0.717471
1068	Pbi2p [Saccharomyces cerevisiae S288c]	1		0.998594		0.6457		0.726101		0.473021
1069	Atp11p [Saccharomyces cerevisiae S288c]	1		0.497257		0.629608		0.41297		0.526803
1070	metalloaminopeptidase APE1 [Saccharomyces cerevisiae S288c]	4		0.627249	0.431241	0.739301	0.73631	0.609515	0.396695	0.768392	0.234351
1071	cleavage polyadenylation factor subunit FIP1 [Saccharomyces cerevisiae S288c]	1		0.843332		0.86906		1.03715		1.07679
1072	ribosomal 60S subunit protein L15B [Saccharomyces cerevisiae S288c]	49		2.06436		2.64956		1.45647		1.88335
1073	Cch1p [Saccharomyces cerevisiae S288c]	1		2.59629	0.851071	0.882697	0.941461	2.34306	0.843386	1.58108	0.629957
1074	ribosomal 40S subunit protein S29A [Saccharomyces cerevisiae S288c]	4		0.825894	0.55926	0.500915	0.0966572	0.983154	0.968491	0.59668	0.129991
1075	Imh1p [Saccharomyces cerevisiae S288c]	1		4.34068		5.65378		1.23786		1.62441
1076	rRNA-processing protein MPP10 [Saccharomyces cerevisiae S288c]	1		1.4126		0.856174		2.65655		1.62219
1077	Cu/Pi carrier [Saccharomyces cerevisiae S288c]	1		0.106139		0.503066		0.299328		1.42936
1078	REVERSED 25S rRNA (adenine2142-N1)-methyltransferase [Saccharomyces cerevisiae S288c]	1		1.05114		1.56831		0.73493		1.10474
1079	Mum3p [Saccharomyces cerevisiae S288c]	1		0.836394	0.890597	1.01699	0.989574	0.756413	0.653725	1.04853	0.927145
1080	aspartate--tRNA ligase MSD1 [Saccharomyces cerevisiae S288c]	5		0.688385		2.22574		0.219639		0.715475
1081	REVERSED phosphoglucomutase PGM2 [Saccharomyces cerevisiae S288c]	1		1.20339		0.389123		0.811194		0.264268
1082	transport protein particle complex II subunit TRS130 [Saccharomyces cerevisiae S288c]	1		0.248307		0.652091		0.353474		0.935226
1082	REVERSED phospholipase D [Saccharomyces cerevisiae S288c]	1
1083	Ase1p [Saccharomyces cerevisiae S288c]	1		0.921312	0.860933	0.656189	0.191513	1.20186	0.323216	0.857249	0.707721
1084	Hsp31p [Saccharomyces cerevisiae S288c]	1		2.70463		3.39559		0.747491		0.945486
1085	ribosomal lysine N-methyltransferase [Saccharomyces cerevisiae S288c]	1		0.731753	0.478702	0.778016	0.582827	0.964226	0.775199	1.05349	0.691251
1086	serine/threonine protein kinase YPK1 [Saccharomyces cerevisiae S288c]	1		1.32673	0.661034	0.822744	0.419231	1.30801	0.680072	0.7996	0.360677
1087	orotate phosphoribosyltransferase URA5 [Saccharomyces cerevisiae S288c]	1
1088	Pga2p [Saccharomyces cerevisiae S288c]	2		1.18704		1.36144		2.05444		2.37392
1089	Mdr1p [Saccharomyces cerevisiae S288c]	1		0.810144		0.617632		2.45627		1.88662
1090	Cps1p [Saccharomyces cerevisiae S288c]	1
1091	hypothetical protein YMR074C [Saccharomyces cerevisiae S288c]	1
1092	Arc15p [Saccharomyces cerevisiae S288c]	1		0.654103		0.562855		0.82306		0.713548
1093	Utp8p [Saccharomyces cerevisiae S288c]	1		2.05775		1.26308		2.9141		1.80212
1094	protein channel TOM71 [Saccharomyces cerevisiae S288c]	1		3.91026		4.86304		1.95793		2.45324
1095	ATP-binding cassette permease MDL2 [Saccharomyces cerevisiae S288c]	1		1.20036		1.36559		1.21964		1.39791
1096	polynucleotide adenylyltransferase PAP1 [Saccharomyces cerevisiae S288c]	1		1.18535	0.582283	1.15081	0.802361	1.18247	0.716438	1.12579	0.818878
1097	cysteine--tRNA ligase [Saccharomyces cerevisiae S288c]	1		0.50821		0.905233		0.5008		0.898717
1098	adenylate kinase ADK1 [Saccharomyces cerevisiae S288c]	1
1099	DNA-directed DNA polymerase delta POL3 [Saccharomyces cerevisiae S288c]	1		0.960754		0.567435		0.827633		0.492474
1100	REVERSED Rlf2p [Saccharomyces cerevisiae S288c]	1		1.07698		1.17564		1.0082		1.1088
1101	Hua1p [Saccharomyces cerevisiae S288c]	1		1.69035		2.68901		0.53933		0.864393
1102	Rab family GTPase YPT52 [Saccharomyces cerevisiae S288c]	3		0.682186		0.88912		0.667474		0.876462
1103	Rrp9p [Saccharomyces cerevisiae S288c]	1		0.01		1.06563		0.0197245		1.26265
1104	peptidylprolyl isomerase family protein FPR2 [Saccharomyces cerevisiae S288c]	1		1.25393		1.0739		0.922123		0.795649
1105	Num1p [Saccharomyces cerevisiae S288c]	1		0.911953	0.72351	0.850693	0.672844	0.94884	0.887299	0.879621	0.602351
1106	cont|000443|gi|181400 (M34225) cytokeratin 8 [Homo sapiens].	2		0.528792		0.95097		0.76132		1.3794
1107	ubiquinone biosynthesis protein COQ11 [Saccharomyces cerevisiae S288c]	1		1.64363	0.273826	0.717683	0.634662	1.8936	0.202755	0.793077	0.851977
1108	phosphoinositide 5-phosphatase INP51 [Saccharomyces cerevisiae S288c]	1		0.124889		0.980739		0.0634156		0.501727
1109	proteasome core particle subunit beta 4 [Saccharomyces cerevisiae S288c]	1		0.163034		0.67886		0.175197		0.734969
1110	Skt5p [Saccharomyces cerevisiae S288c]	1		0.900999	0.852881	0.868904	0.74839	0.826947	0.67182	0.819002	0.556594
1111	proteasome core particle subunit alpha 1 [Saccharomyces cerevisiae S288c]	2		0.950433	0.940341	0.625248	0.522237	1.10682	0.701084	0.752829	0.317699
1112	RNA polymerase II subunit B1 CTD phosphatase RTR1 [Saccharomyces cerevisiae S288c]	1		2.92788		0.68851		2.78751		0.660411
1113	FG-nucleoporin NUP57 [Saccharomyces cerevisiae S288c]	1		3.22658		2.64343		0.81059		0.669065
1114	histone acetyltransferase GCN5 [Saccharomyces cerevisiae S288c]	1		0.733901		0.736496		1.03441		1.04585
1115	REVERSED syntaxin-binding protein [Saccharomyces cerevisiae S288c]	0		1.18591	0.335256	0.514727	0.125579	1.97811	0.511747	0.81913	0.837306
1116	REVERSED exocyst subunit EXO84 [Saccharomyces cerevisiae S288c]	1		6.49635		4.19657		1.36565		0.888801
1117	6-phosphogluconolactonase SOL3 [Saccharomyces cerevisiae S288c]	1		1.00676		0.704228		2.23595		1.57575
1118	bifunctional aminoimidazole ribotide synthase/glycinamide ribotide synthase [Saccharomyces cerevisiae S288c]	0		0.716094	0.474747	0.812387	0.483687	1.08589	0.708648	1.26737	0.124813
1119	ribosomal 40S subunit protein S21B [Saccharomyces cerevisiae S288c]	38		1.15526		0.951224		0.762799		0.632784
1120	Tma23p [Saccharomyces cerevisiae S288c]	1		0.459549		0.723287		0.586916		0.93067
1121	Ppq1p [Saccharomyces cerevisiae S288c]	1
1122	Taf12p [Saccharomyces cerevisiae S288c]	1		6.08818		3.34853		2.01491		1.11651
1123	REVERSED autophagy protein ATG11 [Saccharomyces cerevisiae S288c]	1		1.85281		0.832083		2.16263		0.978499
1124	Csc1p [Saccharomyces cerevisiae S288c]	2		0.414039	0.41526	0.701038	0.684275	1.31478	0.860642	1.63516	0.767966
1125	1-phosphatidylinositol 4-kinase LSB6 [Saccharomyces cerevisiae S288c]	1		0.529213	0.511524	0.744194	0.217556	0.511602	0.50753	0.711922	0.190779
1126	Atg34p [Saccharomyces cerevisiae S288c]	1		1.49909		3.10818		0.662188		1.38325
1127	Q03247 SWISS-PROT:Q03247 (Bos taurus) Apolipoprotein E precursor	1		2.36824		1.24451		1.55424		0.822874
1128	DNA-directed RNA polymerase core subunit RPC40 [Saccharomyces cerevisiae S288c]	2		0.686047		0.693564		1.10819		1.12872
1129	chromatin-remodeling ATPase INO80 [Saccharomyces cerevisiae S288c]	1		1.02858	0.773571	0.770184	0.455722	1.60368	0.271597	1.18227	0.700702
1130	hypothetical protein YMR315W [Saccharomyces cerevisiae S288c]	1		0.623532		0.924762		0.50592		0.755952
1131	Hfm1p [Saccharomyces cerevisiae S288c]	1		0.978588	0.971224	0.812886	0.598049	0.940693	0.903113	0.78537	0.44211
1132	proteasome regulatory particle base subunit RPT6 [Saccharomyces cerevisiae S288c]	1		2.90784	0.0790132	1.87848	0.623288	2.54797	0.0675692	1.73961	0.593546
1133	Ccp1p [Saccharomyces cerevisiae S288c]	1		0.79665		1.01337		0.50447		0.646514
1134	C-22 sterol desaturase [Saccharomyces cerevisiae S288c]	1		0.603007		0.447539		0.665297		0.497468
1135	asparagine synthase (glutamine-hydrolyzing) 1 [Saccharomyces cerevisiae S288c]	1		0.751825		0.827539		0.953466		1.05735
1135	asparagine synthase (glutamine-hydrolyzing) 2 [Saccharomyces cerevisiae S288c]	1
1136	Ecm30p [Saccharomyces cerevisiae S288c]	1		1.14157		1.04983		0.894672		0.828937
1137	ribosomal 40S subunit protein S29B [Saccharomyces cerevisiae S288c]	4		0.841837	0.640478	0.386167	0.108094	1.1397	0.728344	0.524919	0.172449
1138	Svf1p [Saccharomyces cerevisiae S288c]	1		0.858607		0.74737		1.31247		1.15099
1139	sterol esterase [Saccharomyces cerevisiae S288c]	1		2.93402		0.378952		5.9248		0.770967
1140	REVERSED Ahc1p [Saccharomyces cerevisiae S288c]	1		1.50523	0.604285	0.827871	0.68702	1.73418	0.0229756	0.933025	0.767851
1140	REVERSED exportin CRM1 [Saccharomyces cerevisiae S288c]	1		2.1864	0.519512	0.956911	0.953921	1.77251	0.111043	0.773009	0.339978
1140	REVERSED Nst1p [Saccharomyces cerevisiae S288c]	1
1141	mRNA-binding protein PUF3 [Saccharomyces cerevisiae S288c]	1
1142	REVERSED Gcn1p [Saccharomyces cerevisiae S288c]	2		1.54417	0.234387	0.902948	0.695584	1.66797	0.359817	0.951941	0.880974
1143	putative ATP-binding cassette family ATPase CAF16 [Saccharomyces cerevisiae S288c]	0		0.809496		0.660957		1.42911		1.17562
1144	4-hydroxybenzoate octaprenyltransferase [Saccharomyces cerevisiae S288c]	1
1145	REVERSED Sbe22p [Saccharomyces cerevisiae S288c]	1		0.591695		0.933809		1.34092		2.13209
1146	U2 snRNP complex subunit CUS1 [Saccharomyces cerevisiae S288c]	1		0.98934		0.742797		1.14031		0.86256
1147	sphingosine hydroxylase [Saccharomyces cerevisiae S288c]	0		2.98156		0.499451		1.97254		0.332902
1148	REVERSED mismatch repair protein MLH2 [Saccharomyces cerevisiae S288c]	1		0.800325		0.535231		1.19609		0.805896
1149	MCM DNA helicase complex subunit MCM4 [Saccharomyces cerevisiae S288c]	0		0.993876	0.982885	0.645013	0.241611	1.08605	0.780915	0.706538	0.43805
1150	REVERSED Bfa1p [Saccharomyces cerevisiae S288c]	0		0.759051		0.632199		1.21134		1.01646
1151	gi|27807205|ref|NP_777093.1| serine (or cysteine) proteinase inhibitor, clade A (alpha-1 antiproteinase, antitrypsin), member 7 SWISS-PROT:Q9TT36 [Bos taurus (contaminant)]	2		1.29009		2.32714		0.74426		1.3526
1152	Ca(2+)/Mn(2+)-transporting P-type ATPase PMR1 [Saccharomyces cerevisiae S288c]	2		7.13218		7.43339		0.969107		1.0176
1153	Ree1p [Saccharomyces cerevisiae S288c]	0		0.0227307		0.856466		0.0206275		0.783043
1154	REVERSED RNA-processing protein PTA1 [Saccharomyces cerevisiae S288c]	0		1.61712		0.515492		1.81655		0.5834
1155	mitogen-activated protein kinase HOG1 [Saccharomyces cerevisiae S288c]	0		0.620289	0.365008	0.589552	0.294603	0.846393	0.689308	0.819412	0.599091
1156	REVERSED translation initiation factor eIF2B subunit delta [Saccharomyces cerevisiae S288c]	0		0.01		0.48412		0.0197245		0.449508
1157	D-arabinose 1-dehydrogenase (NAD(P)(+)) ARA1 [Saccharomyces cerevisiae S288c]	0		1.10773		2.28212		0.487792		1.01247
1158	Q2HJF0 TREMBL:Q2HJF0 (Bos taurus) Similar to Serotransferrin	3
1159	hypothetical protein YLR363W-A [Saccharomyces cerevisiae S288c]	0		1.12449		0.546171		0.591102		0.289252
1160	Nut1p [Saccharomyces cerevisiae S288c]	0		1.62781		0.814972		1.64256		0.828517
1161	Rco1p [Saccharomyces cerevisiae S288c]	2		2.97538		1.85053		1.82839		1.14568
1162	U4/U6-U5 snRNP complex subunit PRP6 [Saccharomyces cerevisiae S288c]	0		0.748058	0.517144	0.829044	0.507087	0.772296	0.576946	0.855542	0.433818
1163	REVERSED hypothetical protein YJL049W [Saccharomyces cerevisiae S288c]	0		1.30956		0.721734		1.3666		0.758815
1164	Far8p [Saccharomyces cerevisiae S288c]	0		1.56346	0.158426	0.890631	0.796288	0.940791	0.648665	0.548054	0.278872
1165	REVERSED Qdr3p [Saccharomyces cerevisiae S288c]	0		0.702707	0.206576	0.488286	0.570556	0.876069	0.880415	0.623274	0.190951
1166	REVERSED protein translocase subunit TIM44 [Saccharomyces cerevisiae S288c]	0		1.07894		0.72814		1.652		1.12323
1167	REVERSED Gup2p [Saccharomyces cerevisiae S288c]	0		1.16023		2.02613		0.447816		0.787888
1168	ribosomal 60S subunit protein L21B [Saccharomyces cerevisiae S288c]	32		0.353959		1.84461		0.106869		0.561109
1169	bifunctional acetylglutamate kinase/N-acetyl-gamma-glutamyl-phosphate reductase [Saccharomyces cerevisiae S288c]	1		0.711253	0.582706	0.600237	0.135337	1.00616	0.991252	0.856965	0.516783
1170	REVERSED Sip1p [Saccharomyces cerevisiae S288c]	0		0.971358		0.565942		0.952832		0.559307
1171	ssDNA-dependent ATPase MGS1 [Saccharomyces cerevisiae S288c]	0
1172	Mlp1p [Saccharomyces cerevisiae S288c]	1		1.47265	0.331968	0.781109	0.619708	1.05427	0.821649	0.593472	0.0690734
1173	REVERSED inositol polyphosphate kinase VIP1 [Saccharomyces cerevisiae S288c]	0		0.662348	0.758712	0.374558	0.0458836	1.88139	0.70865	0.878684	0.565697
1174	Tho2p [Saccharomyces cerevisiae S288c]	0		1.52185	0.801767	0.768746	0.825914	1.31815	0.529006	0.68815	0.171557
1175	snoRNA-binding rRNA-processing protein UTP6 [Saccharomyces cerevisiae S288c]	0		0.912803	0.767294	0.672381	0.157047	1.16876	0.664061	0.863678	0.409391
1176	tethering complex ATP-binding subunit VPS33 [Saccharomyces cerevisiae S288c]	0		0.791281		0.583357		1.29292		0.96032
1177	Fth1p [Saccharomyces cerevisiae S288c]	0		1.55642		1.07929		1.2388		0.865468
1178	Rcf1p [Saccharomyces cerevisiae S288c]	0		1.79154		2.02543		1.17509		1.33846
1179	Aip1p [Saccharomyces cerevisiae S288c]	1		1.40393		1.10541		0.747596		0.593044
1180	cytochrome c oxidase subunit VIa [Saccharomyces cerevisiae S288c]	1		1.24001	0.738757	0.933458	0.926085	1.08832	0.821602	0.841118	0.729667
1181	peptidylprolyl isomerase CPR3 [Saccharomyces cerevisiae S288c]	1		3.45659		2.34553		1.12027		0.765873
1182	hypothetical protein YDL211C [Saccharomyces cerevisiae S288c]	0		1.80642		0.525113		2.06272		0.604108
1183	REVERSED RNA-binding ribosome biosynthesis protein MAK21 [Saccharomyces cerevisiae S288c]	0		0.332019		0.216702		0.905434		0.595383
1184	Ran GTPase-binding protein LOS1 [Saccharomyces cerevisiae S288c]	0		0.330299		0.463915		1.14274		1.61704
1185	Ysc83p [Saccharomyces cerevisiae S288c]	0		0.474211		0.194268		0.739568		0.305245
1186	mitochondrial 54S ribosomal protein YmL37 [Saccharomyces cerevisiae S288c]	0		0.213416		0.329452		0.328777		0.511337
1187	REVERSED L-aminoadipate-semialdehyde dehydrogenase [Saccharomyces cerevisiae S288c]	0
1188	Rad2 family nuclease EXO1 [Saccharomyces cerevisiae S288c]	1		0.995711	0.992357	1.12211	0.468739	1.05968	0.867715	1.1954	0.334561
1189	Yme2p [Saccharomyces cerevisiae S288c]	0		1.28467	0.435051	1.13537	0.422825	1.09567	0.795548	0.942121	0.918573
1190	REVERSED ubiquitin-ribosomal 60S subunit protein L40A fusion protein [Saccharomyces cerevisiae S288c]	0		0.752414		2.4433		0.351313		1.14936
1191	Nst1p [Saccharomyces cerevisiae S288c]	0		0.721967	0.240373	0.606571	0.459634	1.47838	0.331924	1.2768	0.249159
1192	REVERSED bifunctional farnesyl-diphosphate farnesyltransferase/squalene synthase [Saccharomyces cerevisiae S288c]	0		0.710558		0.705512		0.633669		0.633882
1193	Mic26p [Saccharomyces cerevisiae S288c]	0		0.602933		0.416465		0.850985		0.592205
1194	Tma17p [Saccharomyces cerevisiae S288c]	0		0.452964		0.507986		0.597544		0.675147
1195	ribosomal 60S subunit protein L26B [Saccharomyces cerevisiae S288c]	20
1196	REVERSED Esl2p [Saccharomyces cerevisiae S288c]	0		0.844318		0.668656		0.961042		0.766796
1197	REVERSED rRNA-binding endoribonuclease [Saccharomyces cerevisiae S288c]	0		0.845421	0.41417	1.1797	0.509843	0.878352	0.480646	1.22851	0.698338
1198	Pho81p [Saccharomyces cerevisiae S288c]	0		0.544052	0.411809	0.980129	0.948573	0.632773	0.640983	1.05131	0.939656
1199	REVERSED Apj1p [Saccharomyces cerevisiae S288c]	0		0.768999	0.585485	0.461581	0.0951297	1.6718	0.347393	1.01252	0.946949
1200	Erp5p [Saccharomyces cerevisiae S288c]	0		0.843698		0.502097		0.938844		0.562905
1201	Apl3p [Saccharomyces cerevisiae S288c]	0		0.591415		0.725292		0.595071		0.735243
1202	Mch5p [Saccharomyces cerevisiae S288c]	0		0.91022		0.641813		0.616255		0.437788
1202	Cdc37p [Saccharomyces cerevisiae S288c]	1
1203	REVERSED phenylpyruvate decarboxylase ARO10 [Saccharomyces cerevisiae S288c]	0		2.20624		1.96717		0.683097		0.613638
1204	REVERSED E3 ubiquitin-protein ligase UBR1 [Saccharomyces cerevisiae S288c]	1		1.20553	0.766595	0.375373	0.0439293	3.21847	0.132317	1.00997	0.973188
1205	ornithine carbamoyltransferase [Saccharomyces cerevisiae S288c]	1
1206	REVERSED Taf12p [Saccharomyces cerevisiae S288c]	0		1.14325		0.739952		0.843281		0.549888
1207	REVERSED Vac17p [Saccharomyces cerevisiae S288c]	0		0.839476		0.914466		0.90209		0.990034
1208	REVERSED Mim1p [Saccharomyces cerevisiae S288c]	0		0.391969		0.990606		1.04791		2.66819
1209	REVERSED spt|P00489| Glycogen phosphorylase, muscle form (EC 2.4.1.1) (Myophosphorylase) [Oryctolagus cuniculus (contaminant)]	0		1.72538	0.410814	1.14807	0.617077	1.20481	0.512265	0.788393	0.660155
1209	REVERSED spt|P11217| Glycogen phosphorylase, muscle form (EC 2.4.1.1) (Myophosphorylase) [Homo sapiens (contaminant)]	0
1209	REVERSED spt|O18751| Glycogen phosphorylase, muscle form (EC 2.4.1.1) (Myophosphorylase) [Ovis aries (contaminant)]	0
1209	REVERSED spt|P79334| Glycogen phosphorylase, muscle form (EC 2.4.1.1) (Myophosphorylase) [Bos taurus (contaminant)]	0
1210	REVERSED exportin CRM1 [Saccharomyces cerevisiae S288c]	1		2.1864	0.519512	0.956911	0.953921	1.77251	0.111043	0.773009	0.339978
1211	mitochondrial-processing protease subunit alpha [Saccharomyces cerevisiae S288c]	0		0.813704		1.45964		0.634625		1.14693
1212	REVERSED putative serine/threonine protein kinase KIN4 [Saccharomyces cerevisiae S288c]	0		0.731689	0.788965	0.294433	0.370036	1.47452	0.787166	0.580854	0.535599
1212	REVERSED protein kinase FRK1 [Saccharomyces cerevisiae S288c]	0
1212	REVERSED non-specific serine/threonine protein kinase [Saccharomyces cerevisiae S288c]	0
1213	REVERSED protein kinase HAL5 [Saccharomyces cerevisiae S288c]	0		0.773684		0.615641		2.64816		2.123
1214	REVERSED Q7RTS7 SWISS-PROT:Q7RTS7 Tax_Id=9606 Gene_Symbol=KRT74 Keratin, type II cytoskeletal 74	0		2.15363		1.03744		1.43286		0.695406
1215	Lys14p [Saccharomyces cerevisiae S288c]	1		0.418056		0.663401		0.964693		1.54231
1216	Med4p [Saccharomyces cerevisiae S288c]	0
1217	REVERSED hypothetical protein YMR187C [Saccharomyces cerevisiae S288c]	0		1.07067		0.803716		2.85059		2.15587
1218	valine--tRNA ligase [Saccharomyces cerevisiae S288c]	0		0.463211	0.132909	0.564627	0.0039072	0.588587	0.176381	0.726797	0.253188
1219	Dop1p [Saccharomyces cerevisiae S288c]	0		0.01		1.09242		0.0197245		1.01297
1220	REVERSED ribosomal 60S subunit protein L8A [Saccharomyces cerevisiae S288c]	0		0.790792	0.30286	0.856815	0.6976	0.619637	0.130805	0.693395	0.0350909
1220	REVERSED ribosomal 60S subunit protein L8B [Saccharomyces cerevisiae S288c]	0
1221	chromatin-binding transcription coactivator SUB1 [Saccharomyces cerevisiae S288c]	0		2.70534		1.23135		1.53636		0.704524
1222	putative flavin adenine dinucleotide transporter [Saccharomyces cerevisiae S288c]	0		1.40796		0.61949		2.13472		0.946294
1223	REVERSED Eap1p [Saccharomyces cerevisiae S288c]	0		1.16655	0.702534	0.643665	0.434764	1.57441	0.338397	0.877011	0.752119
1224	REVERSED ADP-ribose diphosphatase [Saccharomyces cerevisiae S288c]	0		1.61986		0.89263		1.96102		1.08872
1225	REVERSED putative glucokinase [Saccharomyces cerevisiae S288c]	0		1.10306		1.00591		0.991539		0.910984
1226	elongin C [Saccharomyces cerevisiae S288c]	0		1.13238		0.61915		4.19155		2.30897
1227	REVERSED Kap123p [Saccharomyces cerevisiae S288c]	0		0.825875		1.01614		0.729044		0.903718
1228	F1F0 ATP synthase subunit k [Saccharomyces cerevisiae S288c]	1		1.33839		0.854907		1.44473		0.929745
1229	REVERSED ATP-dependent RNA helicase FAL1 [Saccharomyces cerevisiae S288c]	0
1230	REVERSED U4/U6-U5 snRNP complex subunit PRP4 [Saccharomyces cerevisiae S288c]	0		1.07616	0.76743	0.947307	0.743624	1.32931	0.218341	1.18031	0.361112
1231	REVERSED chromatin-remodeling protein SWR1 [Saccharomyces cerevisiae S288c]	0		0.814995		0.376229		0.564029		0.262325
1232	REVERSED ATP-binding cassette alpha-factor transporter STE6 [Saccharomyces cerevisiae S288c]	0		1.19803	0.485468	1.0004	0.999178	1.23233	0.281388	1.04701	0.847504
1233	cleavage polyadenylation factor subunit CFT2 [Saccharomyces cerevisiae S288c]	0		0.788069		0.692602		1.15413		1.02192
1234	Spo21p [Saccharomyces cerevisiae S288c]	6
1235	REVERSED Snt1p [Saccharomyces cerevisiae S288c]	0		1.36715		0.618697		2.6704		1.21753
1236	Q0V8M9 TREMBL:Q0V8M9;Q9TRI0 (Bos taurus) similar to inter-alpha (globulin) inhibitor H3 isoform 2	1		1.95289		0.759643		2.14492		0.840592
1237	Smy2p [Saccharomyces cerevisiae S288c]	1		2.47638		0.610618		1.44913		0.359999
1238	hypothetical protein YGL114W [Saccharomyces cerevisiae S288c]	1		0.86708		0.47378		1.86641		1.02746
1238	MCM DNA helicase complex subunit MCM2 [Saccharomyces cerevisiae S288c]	1
1238	putative GTPase LSG1 [Saccharomyces cerevisiae S288c]	0
1238	REVERSED Cbr1p [Saccharomyces cerevisiae S288c]	0
1239	REVERSED Asf2p [Saccharomyces cerevisiae S288c]	0		0.754554		0.771958		1.12932		1.16402
1240	Ams1p [Saccharomyces cerevisiae S288c]	0		0.675614	0.383445	0.652488	0.53701	0.641489	0.463253	0.630809	0.245968
1241	Urb2p [Saccharomyces cerevisiae S288c]	0		0.681434		1.05188		0.814251		1.26631
1242	Aim34p [Saccharomyces cerevisiae S288c]	0		1.40467		0.747388		1.47763		0.792097
1243	U4/U6-U5 snRNP complex subunit LSM3 [Saccharomyces cerevisiae S288c]	1
1244	Tpo5p [Saccharomyces cerevisiae S288c]	0		0.919488		0.525171		0.827107		0.475946
1245	Q7RTS7 SWISS-PROT:Q7RTS7 Tax_Id=9606 Gene_Symbol=KRT74 Keratin, type II cytoskeletal 74	1		0.517205	0.3153	0.375081	0.0690823	0.993038	0.986788	0.726466	0.205166
1246	REVERSED hypothetical protein YNR040W [Saccharomyces cerevisiae S288c]	1
1247	septin CDC10 [Saccharomyces cerevisiae S288c]	0
1248	Pex19p [Saccharomyces cerevisiae S288c]	1		0.01		1.00145		0.0197245		0.600533
1249	DNA-directed RNA polymerase III core subunit RPO31 [Saccharomyces cerevisiae S288c]	0		0.494092	0.709727	0.66841	0.379085	0.46392	0.579659	0.753733	0.324361
1250	Jsn1p [Saccharomyces cerevisiae S288c]	0		1.87289	0.0678015	0.944327	0.663921	1.50255	0.199269	0.757552	0.316273
1251	exosome nuclease subunit RRP6 [Saccharomyces cerevisiae S288c]	0		0.388721		1.32329		1.15506		3.96151
1252	Nup85p [Saccharomyces cerevisiae S288c]	0		0.507752	0.227123	1.10904	0.830331	0.655549	0.35104	1.26592	0.839014
1253	REVERSED glucose-6-phosphate 1-epimerase [Saccharomyces cerevisiae S288c]	0		0.852775		0.880446		1.06018		1.10278
1254	nucleoporin NUP2 [Saccharomyces cerevisiae S288c]	0		1.06395	0.92093	0.598451	0.595684	1.20744	0.317994	0.716616	0.188972
1255	Afg1p [Saccharomyces cerevisiae S288c]	0		0.423297		0.612618		0.578446		0.84343
1256	Ncs2p [Saccharomyces cerevisiae S288c]	0
1257	REVERSED Mrx11p [Saccharomyces cerevisiae S288c]	0		0.675859	0.346918	0.831641	0.480621	0.598614	0.327511	0.73748	0.402964
1258	signal peptidase complex subunit SPC1 [Saccharomyces cerevisiae S288c]	0		1.00611		2.03203		0.551192		1.12157
1259	Ups3p [Saccharomyces cerevisiae S288c]	0
1260	Irc3p [Saccharomyces cerevisiae S288c]	0		1.1746		1.4479		1.14936		1.42741
1261	Taf6p [Saccharomyces cerevisiae S288c]	0		1.49659		0.904241		2.10595		1.28195
1262	Sir1p [Saccharomyces cerevisiae S288c]	1		1.18175	0.347534	1.23315	0.620173	0.825916	0.706899	0.865615	0.382736
1263	H(+)-transporting V0 sector ATPase subunit a [Saccharomyces cerevisiae S288c]	2
1264	REVERSED chromatin-silencing protein SIR4 [Saccharomyces cerevisiae S288c]	1		1.19765		0.820754		1.0956		0.756449
1265	hypothetical protein YBR238C [Saccharomyces cerevisiae S288c]	0		0.688971	0.733437	0.925287	0.916059	0.839509	0.63355	1.26533	0.253985
1266	putative 1,3-beta-D-glucan synthase [Saccharomyces cerevisiae S288c]	0		3.29545		2.34214		1.09977		0.787484
1267	protein kinase HSL1 [Saccharomyces cerevisiae S288c]	0		1.91164	0.425634	0.67714	0.700513	1.84359	0.369864	0.667748	0.679895
1268	8-oxo-dGTP diphosphatase [Saccharomyces cerevisiae S288c]	0		0.962787	0.98611	0.710638	0.260177	1.45389	0.858938	1.09543	0.75149
1269	Rrp17p [Saccharomyces cerevisiae S288c]	0		1.61799	0.129829	0.803015	0.528968	1.15774	0.445565	0.581968	0.197525
1270	translation initiation factor eIF2B subunit beta [Saccharomyces cerevisiae S288c]	0		1.62176		1.25685		3.6596		2.85742
1271	Rnp1p [Saccharomyces cerevisiae S288c]	0		0.843856		0.451466		0.933545		0.503191
1272	CDP-diacylglycerol--inositol 3-phosphatidyltransferase [Saccharomyces cerevisiae S288c]	0		0.586012		0.965992		1.56011		2.59098
1273	Kar4p [Saccharomyces cerevisiae S288c]	0
1274	REVERSED Mhf1p [Saccharomyces cerevisiae S288c]	0		0.589207		1.56888		0.735632		1.97344
1275	REVERSED gi|27819626|ref|NP_777115.1| pancreatic anionic trypsinogen [Bos taurus (contaminant)]	0
1275	REVERSED gi|2499861|sp|Q29463|TRY2_BOVIN Anionic trypsin precursor [Bos taurus (contaminant)]	0
1276	DNA-directed DNA polymerase [Saccharomyces cerevisiae S288c]	0		0.215962		0.597616		0.216571		0.60379
1277	REVERSED E3 ubiquitin-protein ligase RAD18 [Saccharomyces cerevisiae S288c]	0		0.398564		0.888639		1.819		4.08602
1278	Lrp1p [Saccharomyces cerevisiae S288c]	0		1.19685		0.386213		0.756469		0.245934
1279	Gyp7p [Saccharomyces cerevisiae S288c]	0		0.668487	0.358871	0.542973	0.106681	1.09724	0.545126	0.897077	0.716057
1280	hypothetical protein YKR104W [Saccharomyces cerevisiae S288c]	1		0.191866		0.141735		0.596946		0.444278
1281	Van1p [Saccharomyces cerevisiae S288c]	0		1.12796		1.07614		1.06477		1.02346
1282	proteasome regulatory particle base subunit RPN10 [Saccharomyces cerevisiae S288c]	1		0.654894	0.289	0.906191	0.888082	0.52375	0.0988533	0.715497	0.759859
1283	TFIIH/NER complex ATP-dependent 5'-3' DNA helicase subunit RAD3 [Saccharomyces cerevisiae S288c]	1		0.722702		3.67225		0.288552		1.47719
1284	REVERSED Yta7p [Saccharomyces cerevisiae S288c]	0		0.707777	0.519685	0.514853	0.0564082	1.24032	0.681965	1.0004	0.998985
1285	REVERSED Om45p [Saccharomyces cerevisiae S288c]	0		1.16851		0.665475		1.10885		0.636232
1286	Cyb2p [Saccharomyces cerevisiae S288c]	0
1287	hypothetical protein YBR225W [Saccharomyces cerevisiae S288c]	0		5.60823		1.89566		2.16125		0.736003
1288	rRNA-processing protein BFR2 [Saccharomyces cerevisiae S288c]	0		2.21933		2.15345		1.21107		1.18392
1289	mitochondrial 37S ribosomal protein MRP1 [Saccharomyces cerevisiae S288c]	0		0.726669	0.622835	0.980749	0.882293	0.490301	0.596662	0.577893	0.402879
1290	REVERSED Mph3p [Saccharomyces cerevisiae S288c]	0		1.65503		1.7631		1.32751		1.42479
1290	REVERSED Mph2p [Saccharomyces cerevisiae S288c]	0
1291	Tcd1p [Saccharomyces cerevisiae S288c]	0		2.86402		1.9995		2.05442		1.44503
1292	hypothetical protein YGL082W [Saccharomyces cerevisiae S288c]	0		0.541595		0.405672		1.13946		0.859883
1293	Dld3p [Saccharomyces cerevisiae S288c]	0		0.91068	0.806189	0.725874	0.661855	1.00025	0.999655	0.847759	0.422536
1294	REVERSED FG-nucleoporin NUP53 [Saccharomyces cerevisiae S288c]	0		1.00773		1.06301		1.00741		1.07064
1295	REVERSED Scd6p [Saccharomyces cerevisiae S288c]	0		1.8793	0.441689	0.571887	0.751111	1.2316	0.682652	0.461449	0.313752
1296	Mrx7p [Saccharomyces cerevisiae S288c]	0		1.15336		0.488585		1.78277		0.760874
1297	Aim17p [Saccharomyces cerevisiae S288c]	0		0.458793		0.199576		1.10428		0.483966

## Sheet: Figs. 5 and 7
5a
	NOG1
	Wild type
	NOG1-GFP
	nog1∆640-647
	nog1∆627-647
	nog1∆595-647
	nog1∆C rei1∆C reh1∆C
					30℃					16℃
7a					NOG2-TAP
				16℃:	Wild type	nog1∆C rei1∆C reh1∆C
													NOG2-TAP					NOG2-TAP
								16℃:					Wild type	nog1∆C rei1∆C reh1∆C			16℃:	Wild type	nog1∆C rei1∆C reh1∆C

## Sheet: Fig. 7b
N	Accession	Name	Species			WT 30C:WT 16C	WT 30C:WT 16C (2)	WT 30C:Triple 30C	WT 30C:Triple 30C (2)	WT 30C:Triple 16C	WT 30C:Triple 16C (2)			WT 16C:WT 30C	WT 16C:Triple 30C	WT 16C:Triple 30C (2)	WT 16C:Triple 16C	WT 16C:Triple 16C (2)			Triple 16C (2):Triple 16C	Triple 16C (2):Triple 30C (2)	Triple 16C (2):Triple 30C	Triple 16C (2):WT 16C (2)	Triple 16C (2):WT 16C	Triple 16C (2):WT 30C
1	gi|6323135	AAA family ATPase midasin [Saccharomyces cerevisiae S288c]	Saccharomyces cerevisiae S288c			1.03753	0.356451	2.10863	3.19154	5.59758	2.46604			0.946237	1.92309	2.91072	5.44503	2.24905			3.01995	1.40605	0.847227	0.141906	0.436516	0.398107
2	gi|330443609	bifunctional carbamoylphosphate synthetase/aspartate transcarbamylase [Saccharomyces cerevisiae S288c]	Saccharomyces cerevisiae S288c			0.672977	0.672977	0.222844	0.246604	0.505825	0.285759			1.45881	0.353183	0.398107	0.737904	0.436516			1.75388	0.895365	0.765597	2.22844	2.24905	3.43558
3	gi|398364287	Gcn1p [Saccharomyces cerevisiae S288c]	Saccharomyces cerevisiae S288c			0.691831	0.539511	0.157036	0.224905	0.519996	0.145881			1.41906	0.194089	0.267917	0.751623	0.185353			4.2462	1.40605	1.05682	3.56451	5.29663	6.72977
4	gi|6324381	putative GTPase NOG2 [Saccharomyces cerevisiae S288c]	Saccharomyces cerevisiae S288c			0.253513	0.180302	0.405509	0.524807	0.591562	0.319154			3.87258	1.6293	2.31206	2.48886	1.28233			1.95884	1.80302	1.2942	0.519996	0.765597	3.0761
5	gi|6320842	RNA-binding GTPase NUG1 [Saccharomyces cerevisiae S288c]	Saccharomyces cerevisiae S288c			0.30479	0.203236	1.22462	0.654636	0.21677	0.49204			3.22107	4.20727	2.46604	0.751623	1.72187			0.383707	1.44544	2.63027	0.356451	0.570164	1.99526
6	gi|398365779	ATP-binding cassette glutathione S-conjugate transporter YCF1 [Saccharomyces cerevisiae S288c]	Saccharomyces cerevisiae S288c			2.51189	1.6293	0.157036	0.151356	0.222844	0.210863			0.390841	0.083946	0.0724436	0.10666	0.0972747			1.03753	0.636796	0.744732	7.87046	10.0925	4.65586
7	gi|6325164	putative GTPase NOG1 [Saccharomyces cerevisiae S288c]	Saccharomyces cerevisiae S288c			0.291072	0.226986	0.816582	0.444631	0.704693	0.519996			3.37287	3.59749	1.7378	2.83139	1.95884			1.44544	0.887156	1.83654	0.383707	0.501187	1.88799
8	gi|144228166	Hsp70 family ATPase SSA1 [Saccharomyces cerevisiae S288c]	Saccharomyces cerevisiae S288c			3.46737	3.94457	2.10863	1.05682	2.33346	3.69828			0.283139	0.580764	0.296483	0.654636	1			0.570164	0.260615	0.515229	1.14815	0.981748	0.265461
9	gi|6324120	Hsp70 family ATPase SSB2 [Saccharomyces cerevisiae S288c]	Saccharomyces cerevisiae S288c			0.895365	2.96483	0.870964	0.544503	0.625173	0.436516			1.09648	1.10662	0.591562	0.691831	0.483059			1.47231	1.23595	2.10863	6.72977	2.03236	2.24905
10	gi|398366015	H(+)-transporting V0 sector ATPase subunit a [Saccharomyces cerevisiae S288c]	Saccharomyces cerevisiae S288c			1.01859	0.847227	0.0765597	0.0744732	0.134276	0.0744732			0.963829	0.0685488	0.0642688	0.127057	0.0666807			2.1677	0.972747	0.990832	10.3753	14.7231	13.1826
11	gi|6319505	ribosomal 60S subunit protein L4A [Saccharomyces cerevisiae S288c]	Saccharomyces cerevisiae S288c			0.428549	0.337287	1.0666	0.855067	0.809096	0.591562			2.29087	2.80543	2.31206	2.01372	1.47231			1.39316	1.64437	1.94089	0.510505	0.666807	1.65959
12	gi|6322980	bile acid-transporting ATPase YBT1 [Saccharomyces cerevisiae S288c]	Saccharomyces cerevisiae S288c			0.619441	0.685488	0.0758578	0.0636796	0.0847227	0.0698232			1.58489	0.0816582	0.0724436	0.104713	0.0855067			1.2942	0.816582	0.981748	10.9648	11.4815	14.0605
13	gi|6321540	mRNA-binding ribosome synthesis protein NOP7 [Saccharomyces cerevisiae S288c]	Saccharomyces cerevisiae S288c			0.21677	0.255859	1.11686	0.711214	0.946237	1.55597			4.52898	5.7544	3.80189	4.28549	7.87046			0.60256	0.405509	0.636796	0.158489	0.124738	0.630957
14	gi|398366281	Sda1p [Saccharomyces cerevisiae S288c]	Saccharomyces cerevisiae S288c			0.359749	0.363078	0.376704	0.222844	0.265461	0.331131			2.72898	0.954993	0.591562	0.717794	0.937562			0.724436	0.597035	1.02802	1.09648	1.04713	2.96483
15	gi|6320593	elongation factor 2 [Saccharomyces cerevisiae S288c]	Saccharomyces cerevisiae S288c			0.879023	1.01859	0.291072	0.296483	0.288403	0.340408			1.11686	0.349945	0.387258	0.37325	0.409261			0.855067	0.879023	0.816582	2.80543	2.39883	2.88403
16	gi|6320306	Arx1p [Saccharomyces cerevisiae S288c]	Saccharomyces cerevisiae S288c			0.666807	0.539511	22.08	20.7014	11.9124	12.5893			1.47231	28.3139	26.3027	14.9968	16.9044			0.862979	2.58226	3.40408	0.0452898	0.0559758	0.0737904
17	gi|6321968	phosphopyruvate hydratase ENO2 [Saccharomyces cerevisiae S288c]	Saccharomyces cerevisiae S288c			1.67494	1.30617	0.133045	0.139316	0.1	0.310456			0.586138	0.105682	0.105682	0.0685488	0.233346			0.260615	0.387258	0.401791	3.94457	4.20727	3.16228
18	gi|14318518	Vtc2p [Saccharomyces cerevisiae S288c]	Saccharomyces cerevisiae S288c			1.27057	0.954993	0.11272	0.0831764	0.152757	0.119124			0.772681	0.0937562	0.0711213	0.123595	0.0981748			1.2942	0.564937	0.879023	8.47227	10	8.24138
19	gi|6324343	acetyl-CoA carboxylase ACC1 [Saccharomyces cerevisiae S288c]	Saccharomyces cerevisiae S288c			0.772681	0.519996	0.337287	0.398107	0.465586	0.233346			1.27057	0.591562	0.544503	0.642688	0.325087			1.99526	1.6293	1.55597	2.31206	3.01995	4.20727
20	gi|6320016	H(+)-transporting V1 sector ATPase subunit A [Saccharomyces cerevisiae S288c]	Saccharomyces cerevisiae S288c			1.39316	0.717794	0.231206	0.161436	0.239883	0.270396			0.704693	0.139316	0.1	0.15417	0.165959			0.912011	0.524807	0.83946	2.80543	5.91562	3.63078
21	gi|10383804	Rsa4p [Saccharomyces cerevisiae S288c]	Saccharomyces cerevisiae S288c			0.328095	0.177011	0.794328	0.398107	0.316228	0.440555			2.99226	2.51189	1.44544	0.981748	1.44544			0.685488	0.954993	1.94089	0.369828	0.679204	2.22844
22	gi|10383781	phosphoglycerate kinase [Saccharomyces cerevisiae S288c]	Saccharomyces cerevisiae S288c			0.954993	1.09648	0.0972747	0.083946	0.0981748	0.136773			1.02802	0.0928966	0.0787046	0.0870964	0.123595			0.619441	0.496592	0.630957	8.3946	7.94328	7.17794
23	gi|6319279	pyruvate kinase CDC19 [Saccharomyces cerevisiae S288c]	Saccharomyces cerevisiae S288c			1.09648	1.47231	0.194089	0.177011	0.131826	0.263027			0.895365	0.16293	0.147231	0.113763	0.237684			0.440555	0.57544	0.636796	5.70164	4.13048	3.7325
24	gi|6323429	AAA family ATPase AFG2 [Saccharomyces cerevisiae S288c]	Saccharomyces cerevisiae S288c			0.444631	0.448745	15.7036	12.5893	5.54626	11.4815			2.208	29.6483	25.5859	11.695	22.6986			0.334195	1.51356	2.07014	0.0444631	0.0420727	0.0831764
25	gi|6324865	Ypk9p [Saccharomyces cerevisiae S288c]	Saccharomyces cerevisiae S288c			2.65461	3.49945	0.263027	0.265461	0.539511	0.409261			0.369828	0.0887156	0.0855067	0.17378	0.151356			1.31826	0.586138	0.642688	7.44732	6.48634	2.39883
26	gi|6319594	translation elongation factor EF-1 alpha [Saccharomyces cerevisiae S288c]	Saccharomyces cerevisiae S288c			1.39316	1.21339	0.21677	0.169044	0.258226	0.293765			0.704693	0.152757	0.121339	0.177011	0.203236			0.903649	0.544503	0.698232	3.94457	4.83059	3.34195
27	gi|398364951	H(+)-transporting V1 sector ATPase subunit B [Saccharomyces cerevisiae S288c]	Saccharomyces cerevisiae S288c			0.862979	0.731139	0.190546	0.158489	0.270396	0.237684			1.13763	0.190546	0.15417	0.270396	0.239883			1.02802	0.534564	0.711214	2.88403	4.09261	4.13048
28	gi|6324637	ribosomal 60S subunit protein L3 [Saccharomyces cerevisiae S288c]	Saccharomyces cerevisiae S288c			0.570164	0.248886	0.420727	0.2208	0.251189	0.383707			1.72187	0.751623	0.465586	0.420727	0.691831			0.580764	0.625173	1.07647	0.619441	1.41906	2.55859
29	gi|6323278	translation elongation factor EF-3 [Saccharomyces cerevisiae S288c]	Saccharomyces cerevisiae S288c			0.288403	0.343558	0.0666807	0.120226	0.0847227	0.0887156			3.40408	0.201372	0.346737	0.237684	0.275423			1	1.43219	0.737904	6.30957	3.56451	11.0662
30	gi|398366327	H(+)-transporting V0 sector ATPase subunit d [Saccharomyces cerevisiae S288c]	Saccharomyces cerevisiae S288c			1.87068	0.794328	0.15417	0.111686	0.199526	0.121339			0.524807	0.0937562	0.077983	0.121339	0.0731139			2.01372	0.963829	1.31826	7.11213	13.4276	8.09096
31	gi|6325126	ribosomal 60S subunit protein L5 [Saccharomyces cerevisiae S288c]	Saccharomyces cerevisiae S288c			0.398107	0.263027	0.619441	0.534564	0.469894	0.428549			2.46604	1.8197	1.51356	1.25893	1.11686			1.10662	1.30617	1.7378	0.60256	0.879023	2.29087
32	gi|6325238	Vtc3p [Saccharomyces cerevisiae S288c]	Saccharomyces cerevisiae S288c			2.05116	1.18032	0.159956	0.0862979	0.246604	0.288403			0.47863	0.0685488	0.0413047	0.0963829	0.124738			0.831764	0.214783	0.465586	4.16869	7.87046	3.40408
33	gi|6323791	ribosomal 60S subunit protein L13B [Saccharomyces cerevisiae S288c]	Saccharomyces cerevisiae S288c			0.57544	0.724436	1.77011	1.22462	1.14815	1.80302			1.70608	3.56451	2.46604	2.05116	3.53183			0.630957	0.685488	1.08643	0.37325	0.277971	0.544503
34	gi|6325025	trifunctional fatty acid synthase subunit FAS2 [Saccharomyces cerevisiae S288c]	Saccharomyces cerevisiae S288c			3.90841	1.04713	0.570164	0.483059	1.1272	0.990832			0.251189	0.18197	0.149968	0.319154	0.258226			1.04713	0.436516	0.529663	1.10662	3.80189	0.990832
35	gi|42742256	Vtc4p [Saccharomyces cerevisiae S288c]	Saccharomyces cerevisiae S288c			1.57036	1.95884	0.111686	0.0801678	0.188799	0.133045			0.625173	0.0698232	0.0510505	0.102802	0.0794328			1.44544	0.496592	0.758578	13.1826	12.3595	7.37904
36	gi|398365005	Rix1p [Saccharomyces cerevisiae S288c]	Saccharomyces cerevisiae S288c			0.744732	0.405509	3.19154	4.7863	8.47227	5.7544			1.31826	4.69894	6.60693	10.1859	7.37904			1.47231	0.717794	0.519996	0.0787046	0.133045	0.170608
37	gi|6325273	translation initiation factor 6 [Saccharomyces cerevisiae S288c]	Saccharomyces cerevisiae S288c			0.461318	0.369828	0.704693	0.879023	1.1272	0.346737			2.12814	1.61436	2.0893	2.46604	0.751623			3.01995	2.70396	2.14783	0.963829	1.30617	2.83139
38	gi|6322984	ribosomal 60S subunit protein L8B [Saccharomyces cerevisiae S288c]	Saccharomyces cerevisiae S288c			0.49204	0.534564	0.903649	0.272898	0.187068	0.751623			1.99526	1.88799	0.554626	0.37325	1.49968			0.237684	0.343558	1.20226	0.691831	0.654636	1.30617
39	gi|6323073	indolepyruvate decarboxylase 1 [Saccharomyces cerevisiae S288c]	Saccharomyces cerevisiae S288c			1.58489	1.47231	0.177011	0.130617	0.158489	0.267917			0.619441	0.102802	0.0895365	0.0928966	0.149968			0.554626	0.496592	0.660693	5.80764	6.54636	3.66438
40	gi|398365615	Pho91p [Saccharomyces cerevisiae S288c]	Saccharomyces cerevisiae S288c			2.14783	1.61436	0.195884	0.175388	0.319154	0.178649			0.457088	0.101859	0.0912011	0.15417	0.0928966			1.85353	0.928966	1.15878	9.12011	10.5682	5.49541
41	gi|6322323	translation initiation factor eIF4A [Saccharomyces cerevisiae S288c]	Saccharomyces cerevisiae S288c			0.765597	0.772681	0.316228	0.316228	0.322107	0.296483			1.28233	0.366438	0.356451	0.346737	0.337287			0.972747	1.01859	1.04713	2.24905	2.91072	3.31131
42	gi|6322505	Hsp70 family ATPase SSC1 [Saccharomyces cerevisiae S288c]	Saccharomyces cerevisiae S288c			2.29087	0.758578	0.505825	0.380189	0.401791	1.23595			0.428549	0.218776	0.159956	0.18197	0.524807			0.301995	0.285759	0.369828	0.613762	1.87068	0.794328
43	gi|6322843	Mrt4p [Saccharomyces cerevisiae S288c]	Saccharomyces cerevisiae S288c			0.660693	0.824138	2.208	1.20226	0.972747	1.41906			1.48594	3.53183	1.99526	1.48594	2.1677			0.744732	0.954993	1.80302	0.580764	0.452898	0.691831
44	gi|6322171	ribosomal 60S subunit protein L2B [Saccharomyces cerevisiae S288c]	Saccharomyces cerevisiae S288c			0.337287	0.242103	0.534564	0.328095	0.363078	0.465586			2.91072	1.70608	1.11686	1.19124	1.64437			0.772681	0.619441	1.03753	0.394457	0.597035	2.10863
45	gi|6321432	calcium-transporting ATPase PMC1 [Saccharomyces cerevisiae S288c]	Saccharomyces cerevisiae S288c			1.67494	1.31826	0.246604	0.201372	0.222844	0.210863			0.586138	0.158489	0.123595	0.155597	0.141906			1.01859	0.895365	1.15878	6.19441	6.91831	4.65586
46	gi|6324868	Rrs1p [Saccharomyces cerevisiae S288c]	Saccharomyces cerevisiae S288c			0.394457	0.559758	2.18776	0.928966	0.816582	1.13763			2.48886	4.96592	2.51189	2.208	3.04789			0.724436	0.83946	1.75388	0.515229	0.322107	0.862979
47	gi|398364279	protein anchor VAC8 [Saccharomyces cerevisiae S288c]	Saccharomyces cerevisiae S288c			0.275423	0.698232	0.0625173	0.0564937	0.128233	0.0724436			3.56451	0.167494	0.15417	0.369828	0.214783			1.83654	0.666807	0.717794	10.8643	4.57088	13.5519
48	gi|6323014	ATP-binding cassette bilirubin transporter BPT1 [Saccharomyces cerevisiae S288c]	Saccharomyces cerevisiae S288c			2.05116	1.94089	0.185353	0.199526	0.244343	0.239883			0.47863	0.0954993	0.10666	0.12942	0.125893			1.07647	0.765597	0.704693	8.79023	7.7983	4.09261
49	gi|6320294	hypothetical protein YDR089W [Saccharomyces cerevisiae S288c]	Saccharomyces cerevisiae S288c			0.731139	0.787046	0.18197	0.148594	0.224905	0.187068			1.34276	0.210863	0.17378	0.272898	0.244343			1.20226	0.724436	0.824138	4.74242	4.01791	5.24807
50	gi|6321362	ribosomal 60S subunit protein L7A [Saccharomyces cerevisiae S288c]	Saccharomyces cerevisiae S288c			0.519996	0.291072	0.698232	0.758578	2.46604	0.580764			1.88799	1.35519	1.48594	4.32514	1.19124			4.01791	1.31826	1.18032	0.487529	0.824138	1.69044
51	gi|6322526	phosphatidylinositol kinase-related protein kinase TOR1 [Saccharomyces cerevisiae S288c]	Saccharomyces cerevisiae S288c			2.37684	1.72187	0.510505	0.60256	0.672977	0.654636			0.413047	0.214783	0.242103	0.299226	0.248886			0.972747	0.879023	0.751623	2.63027	3.94457	1.49968
52	gi|6322666	tetrafunctional fatty acid synthase subunit FAS1 [Saccharomyces cerevisiae S288c]	Saccharomyces cerevisiae S288c			0.981748	0.77983	0.334195	0.420727	0.887156	0.444631			1	0.301995	0.353183	0.751623	0.394457			2.14783	0.981748	0.77983	2.10863	2.48886	2.208
53	gi|6321013	polyadenylate-binding protein [Saccharomyces cerevisiae S288c]	Saccharomyces cerevisiae S288c			1.7378	1.44544	2.83139	1.20226	0.452898	1.7378			0.564937	1.69044	0.737904	0.283139	0.895365			0.265461	0.685488	1.85353	0.862979	1.09648	0.564937
54	gi|6323371	ribosomal protein P0 [Saccharomyces cerevisiae S288c]	Saccharomyces cerevisiae S288c			0.711214	1.27057	0.258226	0.313329	0.30479	0.291072			1.38038	0.353183	0.416869	0.416869	0.390841			1.03753	1.05682	0.895365	4.40555	2.51189	3.37287
55	gi|6323763	guanine nucleotide-binding protein subunit beta [Saccharomyces cerevisiae S288c]	Saccharomyces cerevisiae S288c			1.27057	1.1272	0.597035	0.831764	1.35519	0.597035			0.772681	0.37325	0.534564	1.01859	0.376704			2.58226	1.44544	0.887156	1.8197	2.60615	1.64437
56	gi|398366083	glyceraldehyde-3-phosphate dehydrogenase (phosphorylating) TDH3 [Saccharomyces cerevisiae S288c]	Saccharomyces cerevisiae S288c			2.0893	1.70608	0.195884	0.188799	0.299226	0.369828			0.469894	0.108643	0.111686	0.159956	0.224905			0.717794	0.432514	0.452898	4.48745	4.36516	2.65461
57	gi|6325359	ribosomal 60S subunit protein L11A [Saccharomyces cerevisiae S288c]	Saccharomyces cerevisiae S288c			0.731139	0.515229	1.80302	1.10662	1.1695	0.83946			1.34276	2.33346	1.40605	1.55597	1.13763			1.34276	1.30617	2.29087	0.559758	0.862979	1.1695
57	gi|6321522	ribosomal 60S subunit protein L11B [Saccharomyces cerevisiae S288c]	Saccharomyces cerevisiae S288c
58	gi|6321430	H(+)-exporting P2-type ATPase PMA1 [Saccharomyces cerevisiae S288c]	Saccharomyces cerevisiae S288c			1.21339	0.879023	0.180302	0.152757	0.224905	0.251189			0.809096	0.187068	0.140605	0.20893	0.242103			0.698232	0.510505	0.654636	3.66438	4.05509	3.90841
59	gi|6324147	chromatin-binding/pre-rRNA-processing protein IPI3 [Saccharomyces cerevisiae S288c]	Saccharomyces cerevisiae S288c			0.465586	0.409261	2.42103	2.77971	3.90841	2.88403			2.10863	5.29663	6.08135	8.62979	6.66807			1.49968	0.963829	0.831764	0.151356	0.145881	0.340408
60	gi|6325111	Nop53p [Saccharomyces cerevisiae S288c]	Saccharomyces cerevisiae S288c			0.224905	0.270396	0.794328	0.343558	0.630957	0.937562			4.36516	3.83707	1.61436	3.16228	4.32514			0.737904	0.366438	0.862979	0.242103	0.226986	1.04713
61	gi|6321843	Cic1p [Saccharomyces cerevisiae S288c]	Saccharomyces cerevisiae S288c			0.293765	0.197697	0.937562	0.679204	0.47863	1.43219			3.34195	3.49945	2.46604	1.67494	4.83059			0.319154	0.457088	0.608135	0.113763	0.203236	0.685488
62	gi|398365477	F1F0 ATP synthase subunit beta [Saccharomyces cerevisiae S288c]	Saccharomyces cerevisiae S288c			1.24738	1.27057	8.16582	15.1356	5.54626	12.0226			0.787046	6.79204	11.4815	4.65586	8.95365			0.432514	1.35519	0.654636	0.102802	0.108643	0.0801678
63	gi|6323654	translation initiation factor 3 subunit CLU1 [Saccharomyces cerevisiae S288c]	Saccharomyces cerevisiae S288c			1.55597	1.35519	0.597035	0.376704	0.334195	0.251189			0.630957	0.465586	0.251189	0.229087	0.185353			1.24738	1.47231	2.65461	5.34564	5.29663	3.90841
64	gi|6325151	adenyl-nucleotide exchange factor SSE1 [Saccharomyces cerevisiae S288c]	Saccharomyces cerevisiae S288c			1.59956	0.912011	0.188799	0.188799	0.18197	0.359749			0.613762	0.122462	0.131826	0.119124	0.205116			0.515229	0.529663	0.515229	2.65461	4.7863	2.72898
65	gi|6325036	ribosomal 60S subunit protein L1A [Saccharomyces cerevisiae S288c]	Saccharomyces cerevisiae S288c			0.559758	0.625173	0.744732	0.405509	0.390841	0.465586			1.75388	1.38038	0.731139	0.666807	0.862979			0.724436	0.816582	1.64437	1.1695	1.13763	2.10863
66	gi|6323288	chaperone ATPase HSP60 [Saccharomyces cerevisiae S288c]	Saccharomyces cerevisiae S288c			0.613762	0.912011	0.570164	0.457088	0.862979	3.25087			1.59956	0.887156	0.724436	1.33045	4.65586			0.233346	0.140605	0.149968	0.275423	0.210863	0.301995
67	gi|6321564	hypothetical protein YGR125W [Saccharomyces cerevisiae S288c]	Saccharomyces cerevisiae S288c			1.95884	1.04713	0.188799	0.172187	0.258226	0.20893			0.47863	0.0816582	0.0679204	0.121339	0.0887156			1.20226	0.744732	0.903649	5.54626	10	4.69894
68	gi|398365729	DEAD-box ATP-dependent RNA helicase DED1 [Saccharomyces cerevisiae S288c]	Saccharomyces cerevisiae S288c			1.85353	1.39316	0.325087	0.448745	0.369828	0.409261			0.529663	0.158489	0.201372	0.192309	0.180302			0.912011	1.08643	0.855067	3.53183	5.44503	2.39883
69	gi|6324028	ribosomal 60S subunit protein L18B [Saccharomyces cerevisiae S288c]	Saccharomyces cerevisiae S288c			0.642688	0.380189	1.34276	1.88799	0.625173	0.954993			1.52757	2.26986	3.43558	1.05682	1.52757			0.648634	2.1677	1.45881	0.398107	0.642688	1.02802
70	gi|6322284	ribosomal 60S subunit protein L17B [Saccharomyces cerevisiae S288c]	Saccharomyces cerevisiae S288c			0.787046	0.855067	3.43558	3.13329	0.794328	1.0666			1.24738	4.2462	4.09261	0.972747	1.34276			0.731139	2.96483	3.43558	0.794328	0.731139	0.92045
71	gi|6320077	AAA family ATPase CDC48 [Saccharomyces cerevisiae S288c]	Saccharomyces cerevisiae S288c			2.18776	1.39316	0.510505	0.474242	0.369828	0.751623			0.448745	0.214783	0.212814	0.175388	0.331131			0.49204	0.630957	0.731139	2.05116	2.96483	1.30617
72	gi|6324486	alcohol dehydrogenase ADH1 [Saccharomyces cerevisiae S288c]	Saccharomyces cerevisiae S288c			0.794328	0.619441	0.0887156	0.0765597	0.0758578	0.11695			1.23595	0.0879023	0.0794328	0.0855067	0.119124			0.549541	0.515229	0.630957	5.44503	8.24138	8.3946
73	gi|6320781	ribosomal 60S subunit protein L12A [Saccharomyces cerevisiae S288c]	Saccharomyces cerevisiae S288c			0.448745	0.340408	1.72187	0.824138	0.394457	1.44544			2.18776	3.37287	1.77011	0.816582	2.60615			0.275423	0.625173	1.18032	0.239883	0.376704	0.679204
74	gi|6323226	snoRNP complex protein NOP56 [Saccharomyces cerevisiae S288c]	Saccharomyces cerevisiae S288c			0.903649	0.416869	0.505825	0.405509	0.343558	0.343558			1.08643	0.487529	0.483059	0.387258	0.359749			1.07647	1.41906	1.48594	1.19124	2.72898	2.85759
75	gi|6320400	Mss116p [Saccharomyces cerevisiae S288c]	Saccharomyces cerevisiae S288c			1.90546	1.49968	4.44631	6.54636	1.24738	0.801678			0.515229	2.12814	3.28095	0.608135	0.394457			1.6293	7.31139	5.01187	1.88799	2.48886	1.22462
76	gi|116006491	ribosomal 60S subunit protein L26B [Saccharomyces cerevisiae S288c]	Saccharomyces cerevisiae S288c			0.564937	0.420727	1.94089	1.24738	0.529663	3.63078			1.7378	3.53183	2.24905	1.03753	6.48634			0.157036	0.319154	0.496592	0.10666	0.151356	0.270396
76	gi|6323376	ribosomal 60S subunit protein L26A [Saccharomyces cerevisiae S288c]	Saccharomyces cerevisiae S288c
77	gi|6323840	Hsp90 family chaperone HSC82 [Saccharomyces cerevisiae S288c]	Saccharomyces cerevisiae S288c			4.65586	0.963829	1.02802	0.809096	0.972747	1.23595			0.210863	0.222844	0.177011	0.212814	0.267917			0.77983	0.648634	0.816582	0.772681	3.66438	0.794328
78	gi|398364407	ribosomal 60S subunit protein L9A [Saccharomyces cerevisiae S288c]	Saccharomyces cerevisiae S288c			0.299226	0.2208	0.343558	0.337287	0.346737	0.316228			3.28095	1.13763	1.13763	1.10662	1.0666			1.05682	1.02802	1.07647	0.704693	0.92045	3.10456
79	gi|398364769	NEDD4 family E3 ubiquitin-protein ligase [Saccharomyces cerevisiae S288c]	Saccharomyces cerevisiae S288c			0.465586	0.564937	0.149968	0.109648	0.185353	0.170608			2.10863	0.340408	0.199526	0.383707	0.319154			1.24738	0.619441	1.03753	3.56451	3.0761	5.7544
80	gi|6324042	coatomer subunit gamma [Saccharomyces cerevisiae S288c]	Saccharomyces cerevisiae S288c			1.59956	0.972747	0.356451	0.401791	0.474242	0.356451			0.613762	0.180302	0.2208	0.265461	0.199526			1.38038	1.18032	0.990832	2.99226	4.9204	2.75423
81	gi|6323768	bifunctional phosphoribosylaminoimidazolecarboxamide formyltransferase/IMP cyclohydrolase ADE17 [Saccharomyces cerevisiae S288c]	Saccharomyces cerevisiae S288c			4.09261	0.972747	0.758578	0.394457	0.331131	0.666807			0.239883	0.119124	0.0731139	0.0704693	0.121339			0.444631	0.515229	1.01859	1.33045	8.09096	1.47231
82	gi|10383780	putative ATP-dependent permease ADP1 [Saccharomyces cerevisiae S288c]	Saccharomyces cerevisiae S288c			0.369828	1.88799	0.0597035	0.0405509	0.047863	0.0685488			2.65461	0.139316	0.101859	0.152757	0.16293			0.879023	0.524807	0.794328	19.0546	6.0256	14.3219
83	gi|14318477	ferroxidase FET5 [Saccharomyces cerevisiae S288c]	Saccharomyces cerevisiae S288c			0.591562	0.510505	0.138038	0.133045	0.199526	0.18197			1.65959	0.242103	0.199526	0.30761	0.265461			1.09648	0.654636	0.758578	3.04789	3.69828	5.39511
84	gi|6323037	ATPase-activating ribosome biosynthesis protein [Saccharomyces cerevisiae S288c]	Saccharomyces cerevisiae S288c			0.505825	0.452898	1.02802	0.809096	0.704693	1.18032			1.94089	2.01372	1.59956	1.30617	2.208			0.554626	0.666807	0.847227	0.37325	0.444631	0.831764
85	cont|000135	cra|hCP1609934.2| keratin 1 (epidermolytic hyperkeratosis) [Homo sapiens (contaminant)]	Homo sapiens (contaminant)			1.77011	2.31206	2.83139	0.717794	11.272	11.272			0.554626	1.47231	0.413047	5.29663	6.36796			1.1272	0.0660693	0.190546	0.195884	0.15417	0.0870964
85	cont|000134	rf|NP_006112.2| keratin 1 [Homo sapiens (contaminant)]	Homo sapiens (contaminant)
85	cont|000132	sp|P04264| K2C1_HUMAN Keratin, type II cytoskeletal 1 (Cytokeratin 1) (K1) (CK 1) (67 kDa cytokeratin) (Hair alpha protein) [Homo sapiens Tax_Id=9606 Gene_Symbol=KRT1(contaminant)]	Homo sapiens Tax_Id=9606 Gene_Symbol=KRT1(contaminant)
86	gi|6322786	putative Mg(2+) transporter MNR2 [Saccharomyces cerevisiae S288c]	Saccharomyces cerevisiae S288c			4.96592	3.10456	0.405509	0.444631	0.591562	0.457088			0.197697	0.092045	0.0870964	0.118032	0.0831764			1.27057	1	0.847227	5.97035	11.8032	2.14783
87	gi|330443435	Pff1p [Saccharomyces cerevisiae S288c]	Saccharomyces cerevisiae S288c			1.22462	0.772681	0.127057	0.0887156	0.115878	0.167494			0.801678	0.0963829	0.0619441	0.0912011	0.11695			0.630957	0.387258	0.685488	5.80764	8.3946	5.86138
88	gi|398364505	ribosomal 40S subunit protein S3 [Saccharomyces cerevisiae S288c]	Saccharomyces cerevisiae S288c			1.59956	2.51189	0.636796	0.831764	0.862979	0.613762			0.613762	0.346737	0.457088	0.469894	0.337287			1.47231	1.44544	1.07647	4.28549	2.91072	1.59956
89	gi|398365527	Rlp7p [Saccharomyces cerevisiae S288c]	Saccharomyces cerevisiae S288c			0.432514	0.452898	1.88799	1.08643	1.1272	2.51189			2.26986	3.90841	2.31206	2.33346	5.59758			0.413047	0.376704	0.724436	0.170608	0.175388	0.390841
90	gi|6322934	rRNA-binding ribosome biosynthesis protein RPF2 [Saccharomyces cerevisiae S288c]	Saccharomyces cerevisiae S288c			0.328095	0.197697	0.895365	0.928966	0.469894	0.452898			2.99226	2.80543	3.13329	1.2942	1.30617			0.981748	2.31206	2.42103	0.413047	0.751623	2.1677
91	gi|6321679	6-phosphofructokinase subunit alpha [Saccharomyces cerevisiae S288c]	Saccharomyces cerevisiae S288c			5.01187	1.28233	0.349945	0.390841	0.642688	0.501187			0.195884	0.0972747	0.107647	0.183654	0.134276			1.55597	0.794328	0.704693	2.58226	7.31139	1.95884
92	gi|6324886	RNA-processing protein NOP58 [Saccharomyces cerevisiae S288c]	Saccharomyces cerevisiae S288c			0.564937	0.691831	0.870964	0.870964	0.751623	0.383707			1.7378	1.64437	1.64437	1.39316	0.731139			1.99526	2.44343	2.26986	1.65959	1.34276	2.55859
93	gi|6323769	ribosomal 60S subunit protein L15B [Saccharomyces cerevisiae S288c]	Saccharomyces cerevisiae S288c			0.505825	0.751623	1.49968	1.51356	0.794328	0.704693			1.94089	2.99226	2.96483	1.57036	1.38038			1.1272	2.12814	2.14783	1.0666	0.711214	1.39316
94	gi|6319796	27S pre-rRNA (guanosine2922-2'-O)-methyltransferase [Saccharomyces cerevisiae S288c]	Saccharomyces cerevisiae S288c			0.316228	0.340408	1.67494	0.963829	1.24738	0.597035			3.10456	6.48634	3.7325	4.61318	2.48886			1.95884	1.55597	3.46737	0.564937	0.394457	1.64437
95	gi|6321997	ribosomal 40S subunit protein S4B [Saccharomyces cerevisiae S288c]	Saccharomyces cerevisiae S288c			0.847227	0.666807	0.322107	0.291072	1.1272	0.343558			1.15878	0.383707	0.369828	1.23595	0.401791			3.01995	0.990832	1.04713	2.70396	2.44343	2.85759
96	gi|6320956	Kap123p [Saccharomyces cerevisiae S288c]	Saccharomyces cerevisiae S288c			0.77983	0.963829	0.731139	1.00925	2.05116	0.809096			1.25893	0.887156	1.43219	2.48886	1.01859			2.67917	1.33045	0.824138	1.08643	0.963829	1.21339
97	gi|6322847	ribosomal 60S subunit protein L14A [Saccharomyces cerevisiae S288c]	Saccharomyces cerevisiae S288c			0.251189	0.353183	0.564937	0.390841	0.325087	0.296483			3.90841	2.22844	1.55597	1.2942	1.23595			1.03753	1.24738	1.80302	1.19124	0.794328	3.31131
98	gi|6324273	porin POR1 [Saccharomyces cerevisiae S288c]	Saccharomyces cerevisiae S288c			1.87068	1.07647	0.448745	0.409261	0.816582	1.00925			0.524807	0.21677	0.20893	0.380189	0.47863			0.794328	0.413047	0.432514	1.15878	2.05116	0.972747
99	gi|6322770	H(+)-transporting V1 sector ATPase subunit C [Saccharomyces cerevisiae S288c]	Saccharomyces cerevisiae S288c			2.85759	2.48886	0.265461	0.239883	0.212814	0.285759			0.343558	0.123595	0.113763	0.0981748	0.140605			0.704693	0.765597	0.809096	8.62979	6.98232	3.43558
100	gi|6322583	ribosomal 40S subunit protein S5 [Saccharomyces cerevisiae S288c]	Saccharomyces cerevisiae S288c			2.88403	8.09096	0.737904	1.1272	1.0666	1.05682			0.340408	0.246604	0.346737	0.346737	0.376704			0.981748	0.990832	0.672977	7.37904	2.60615	0.928966
101	gi|398366635	alkaline phosphatase PHO8 [Saccharomyces cerevisiae S288c]	Saccharomyces cerevisiae S288c			2.22844	2.42103	0.199526	0.138038	0.138038	0.299226			0.440555	0.109648	0.0744732	0.0758578	0.159956			0.420727	0.409261	0.679204	6.08135	6.13762	3.28095
102	gi|6322999	Fra1p [Saccharomyces cerevisiae S288c]	Saccharomyces cerevisiae S288c			0.83946	0.570164	0.293765	0.138038	0.161436	0.231206			1.1695	0.359749	0.170608	0.212814	0.277971			0.666807	0.529663	1.27057	2.55859	3.53183	4.2462
103	gi|6320973	rRNA-processing protein NSA2 [Saccharomyces cerevisiae S288c]	Saccharomyces cerevisiae S288c			0.366438	0.296483	1.30617	0.758578	0.405509	0.711214			2.67917	3.59749	1.95884	1.02802	1.99526			0.544503	1.11686	1.78649	0.346737	0.49204	1.38038
104	gi|6320152	Lhp1p [Saccharomyces cerevisiae S288c]	Saccharomyces cerevisiae S288c			0.340408	0.285759	0.937562	0.474242	0.30479	0.630957			2.88403	3.01995	1.47231	0.954993	2.07014			0.452898	0.704693	1.43219	0.420727	0.474242	1.55597
105	gi|6320704	Puf6p [Saccharomyces cerevisiae S288c]	Saccharomyces cerevisiae S288c			0.691831	0.642688	8.31764	8.47227	4.20727	0.801678			1.41906	12.4738	11.5878	6.42688	1.18032			5.80764	10.4713	11.0662	0.77983	0.831764	1.22462
106	gi|398365157	rRNA (cytosine-C5-)-methyltransferase NOP2 [Saccharomyces cerevisiae S288c]	Saccharomyces cerevisiae S288c			0.444631	1.1695	5.24807	3.87258	1.27057	1.55597			2.208	12.942	8.70964	2.93765	3.87258			0.765597	3.19154	4.65586	0.724436	0.253513	0.630957
107	gi|154199621	ribosomal 60S subunit protein L20A [Saccharomyces cerevisiae S288c]	Saccharomyces cerevisiae S288c			0.288403	0.255859	0.765597	1.38038	0.809096	0.420727			3.40408	2.67917	4.87528	2.70396	1.40605			1.95884	3.34195	1.83654	0.60256	0.698232	2.33346
108	gi|6322381	Scp160p [Saccharomyces cerevisiae S288c]	Saccharomyces cerevisiae S288c			0.870964	0.92045	0.990832	0.963829	0.83946	1.08643			1.1272	1.1272	1.09648	0.954993	1.23595			0.765597	0.879023	0.903649	0.83946	0.794328	0.903649
109	gi|6323103	Bud20p [Saccharomyces cerevisiae S288c]	Saccharomyces cerevisiae S288c			0.170608	0.188799	0.744732	0.210863	0.2208	0.928966			5.7544	5.70164	1.40605	1.57036	6.66807			0.229087	0.20893	0.711214	0.172187	0.147231	1.05682
110	gi|6321798	ribosomal 60S subunit protein L27A [Saccharomyces cerevisiae S288c]	Saccharomyces cerevisiae S288c			0.534564	0.280543	0.794328	0.505825	0.83946	0.625173			1.83654	1.61436	1.00925	1.78649	1.24738			1.45881	0.816582	1.27057	0.428549	0.787046	1.57036
110	gi|6320679	ribosomal 60S subunit protein L27B [Saccharomyces cerevisiae S288c]	Saccharomyces cerevisiae S288c
111	gi|6322058	ribosomal 60S subunit protein L16A [Saccharomyces cerevisiae S288c]	Saccharomyces cerevisiae S288c			0.765597	0.524807	0.831764	0.963829	1.75388	1.34276			1.28233	1.08643	1.28233	1.95884	1.8197			1.11686	0.704693	0.554626	0.398107	0.539511	0.731139
112	gi|6319444	ribosomal 60S subunit protein L19B [Saccharomyces cerevisiae S288c]	Saccharomyces cerevisiae S288c			0.691831	0.570164	1.27057	1.43219	1.36773	1.72187			1.41906	1.78649	2.1677	1.83654	2.88403			0.765597	0.717794	0.648634	0.310456	0.340408	0.570164
113	gi|6325006	ribosomal 60S subunit protein L36B [Saccharomyces cerevisiae S288c]	Saccharomyces cerevisiae S288c			0.751623	0.990832	3.37287	1.85353	0.698232	1.65959			1.30617	5.05825	2.37684	0.903649	2.1677			0.376704	1.15878	2.77971	0.559758	0.452898	0.591562
114	cont|000469|gi	cont|000469|gi|547748|sp|P35527|K1CI_HUMAN KERATIN, TYPE I CYTOSKELETAL 9 (CYTOKERATIN 9) (K9) (CK 9) [Homo sapiens].	Homo sapiens			0.299226	0.613762	0.363078	0.169044	0.515229	1.36773			3.28095	1.48594	0.501187	2.55859	6.0256			0.366438	0.121339	0.224905	0.519996	0.16293	0.717794
114	cont|000191	P35527 SWISS-PROT:P35527 Tax_Id=9606 Gene_Symbol=KRT9 Keratin, type I cytoskeletal 9
115	gi|6323861	6-phosphofructokinase subunit beta [Saccharomyces cerevisiae S288c]	Saccharomyces cerevisiae S288c			1.61436	0.92045	0.436516	0.465586	0.387258	0.346737			0.608135	0.270396	0.283139	0.233346	0.210863			1.23595	1.40605	1.25893	2.72898	4.65586	2.83139
116	gi|6321817	Dap2p [Saccharomyces cerevisiae S288c]	Saccharomyces cerevisiae S288c			0.946237	1.80302	0.255859	0.12942	0.194089	0.155597			1.03753	0.258226	0.140605	0.201372	0.149968			1.31826	0.887156	1.67494	9.37562	6.54636	6.30957
117	gi|6319499	Ola1p [Saccharomyces cerevisiae S288c]	Saccharomyces cerevisiae S288c			0.685488	0.554626	0.180302	0.222844	0.322107	0.157036			1.43219	0.248886	0.301995	0.405509	0.218776			1.85353	1.40605	1.1695	3.83707	4.48745	6.25173
118	gi|6323002	chaperone ATPase HSP104 [Saccharomyces cerevisiae S288c]	Saccharomyces cerevisiae S288c			0.737904	1.57036	0.937562	1.85353	0.483059	0.666807			1.33045	1.28233	3.01995	0.724436	0.946237			0.672977	2.96483	1.33045	2.29087	1.03753	1.47231
119	gi|398364585	Hsp70 family ATPase KAR2 [Saccharomyces cerevisiae S288c]	Saccharomyces cerevisiae S288c			1.08643	1.10662	0.325087	0.30479	0.325087	0.42462			0.903649	0.285759	0.275423	0.316228	0.380189			0.787046	0.724436	0.724436	3.22107	2.58226	2.31206
120	gi|6323077	ribosomal 40S subunit protein S0B [Saccharomyces cerevisiae S288c]	Saccharomyces cerevisiae S288c			3.01995	3.49945	1.28233	1.1695	1.85353	1.2942			0.325087	0.394457	0.356451	0.630957	0.401791			1.64437	0.895365	1.04713	2.80543	2.44343	0.758578
121	gi|398366307	DNA-directed RNA polymerase I core subunit RPA190 [Saccharomyces cerevisiae S288c]	Saccharomyces cerevisiae S288c			1.03753	0.359749	0.390841	0.331131	0.42462	0.235505			0.946237	0.383707	0.349945	0.42462	0.244343			1.75388	1.47231	1.70608	1.57036	4.01791	4.16869
122	gi|6323204	pseudouridine synthase CBF5 [Saccharomyces cerevisiae S288c]	Saccharomyces cerevisiae S288c			0.591562	0.831764	1.07647	1.52757	0.717794	1.1272			1.65959	1.7378	2.60615	1.2942	1.95884			0.630957	1.33045	0.92045	0.794328	0.501187	0.870964
123	gi|6323885	Rrp5p [Saccharomyces cerevisiae S288c]	Saccharomyces cerevisiae S288c			4.05509	0.816582	1.27057	1.67494	1.94089	1.20226			0.242103	0.283139	0.465586	0.448745	0.272898			1.90546	1.38038	1.13763	0.666807	3.59749	0.816582
124	cont|000097	gi|1351907|sp|P02769|ALBU_BOVIN Serum albumin precursor (Allergen Bos d 6) (BSA) [Bos taurus (contaminant)]	Bos taurus (contaminant)			0.47863	0.711214	4.32514	3.76704	6.60693	10.0925			2.05116	8.55067	6.79204	12.942	17.8649			0.409261	0.218776	0.258226	0.0679204	0.0505825	0.0903649
124	cont|000035	gi|2190337|emb|CAA41735.1| serum albumin [Bos taurus (contaminant)]	Bos taurus (contaminant)
124	cont|000017	gi|418694|pir||ABBOS serum albumin precursor (validated) - bovine [Bos taurus (contaminant)]	Bos taurus (contaminant)
124	cont|000398|gi	cont|000398|gi|229552|prf||754920A albumin [Bos primigenius taurus].	Bos primigenius taurus
125	gi|398364421	Syg1p [Saccharomyces cerevisiae S288c]	Saccharomyces cerevisiae S288c			0.625173	0.855067	0.177011	0.121339	0.134276	0.157036			1.57036	0.291072	0.201372	0.212814	0.242103			0.887156	0.744732	1.23595	5.39511	4.05509	6.25173
126	gi|6319673	glucose-6-phosphate isomerase [Saccharomyces cerevisiae S288c]	Saccharomyces cerevisiae S288c			1.55597	1.30617	0.280543	0.277971	0.203236	0.586138			0.630957	0.155597	0.170608	0.115878	0.349945			0.299226	0.383707	0.380189	2.24905	2.80543	1.67494
127	gi|6323693	Erb1p [Saccharomyces cerevisiae S288c]	Saccharomyces cerevisiae S288c			0.772681	0.60256	3.90841	5.24807	3.04789	5.39511			1.27057	4.69894	5.91562	3.63078	6.42688			0.597035	0.972747	0.698232	0.114815	0.152757	0.18197
128	gi|6322697	phosphoglycerate mutase GPM1 [Saccharomyces cerevisiae S288c]	Saccharomyces cerevisiae S288c			0.946237	0.765597	0.0887156	0.0847227	0.0847227	0.212814			1.03753	0.0895365	0.0824138	0.083946	0.222844			0.349945	0.322107	0.319154	3.31131	4.40555	4.61318
129	gi|82795241	Ape3p [Saccharomyces cerevisiae S288c]	Saccharomyces cerevisiae S288c			1.39316	1.67494	0.369828	0.301995	0.124738	0.229087			0.704693	0.203236	0.16293	0.0737904	0.131826			0.465586	1.28233	1.97697	6.19441	7.44732	4.28549
130	gi|6323577	ribosomal 40S subunit protein S1B [Saccharomyces cerevisiae S288c]	Saccharomyces cerevisiae S288c			3.7325	13.0617	0.954993	1.47231	0.831764	0.92045			0.263027	0.244343	0.359749	0.207014	0.248886			0.887156	1.58489	1.02802	11.0662	3.94457	1.0666
131	gi|6319399	ribosomal 40S subunit protein S8A [Saccharomyces cerevisiae S288c]	Saccharomyces cerevisiae S288c			2.55859	1.55597	0.465586	0.544503	0.691831	0.496592			0.383707	0.157036	0.190546	0.231206	0.17378			1.39316	1.10662	0.937562	3.37287	5.64937	1.97697
132	gi|6325114	ribosomal 60S subunit protein L33A [Saccharomyces cerevisiae S288c]	Saccharomyces cerevisiae S288c			0.855067	0.428549	1.27057	0.963829	1.75388	1.13763			1.14815	1.40605	1.13763	1.95884	1.34276			1.40605	0.809096	1.04713	0.359749	0.731139	0.862979
133	gi|6323567	ribosomal 60S subunit protein L6A [Saccharomyces cerevisiae S288c]	Saccharomyces cerevisiae S288c			0.356451	1.23595	0.963829	0.77983	0.903649	0.737904			2.75423	2.70396	2.18776	2.51189	2.05116			1.21339	1.05682	1.30617	1.65959	0.47863	1.33045
134	gi|6324265	type I HSP40 co-chaperone YDJ1 [Saccharomyces cerevisiae S288c]	Saccharomyces cerevisiae S288c			0.954993	0.698232	0.654636	0.474242	0.461318	0.608135			1.02802	0.679204	0.515229	0.457088	0.666807			0.660693	0.758578	0.954993	1.10662	1.47231	1.61436
135	gi|6321757	Ecm29p [Saccharomyces cerevisiae S288c]	Saccharomyces cerevisiae S288c			0.737904	0.564937	0.630957	0.758578	0.744732	0.524807			1.33045	0.847227	1.01859	1	0.704693			1.40605	1.43219	1.19124	1.0666	1.39316	1.87068
136	gi|6322411	ATP-dependent RNA helicase MTR4 [Saccharomyces cerevisiae S288c]	Saccharomyces cerevisiae S288c			0.724436	1.00925	1.99526	5.34564	0.809096	0.698232			1.35519	4.16869	9.90832	1.31826	1.0666			1.23595	9.81748	3.49945	1.67494	0.92045	1.40605
137	cont|000439|gi	cont|000439|gi|254622|bbs|112352 (S43646) cytokeratin 2, CK 2 [human, epidermis, Peptide, 645 aa].				2.53513	1.43219	1.36773	0.519996	5.49541	2.75423			0.387258	0.47863	0.197697	2.67917	1.03753			2.42103	0.180302	0.440555	0.549541	0.946237	0.356451
137	cont|000189	P35908 SWISS-PROT:P35908 Tax_Id=9606 Gene_Symbol=KRT2 Keratin, type II cytoskeletal 2 epidermal
138	gi|6325030	New1p [Saccharomyces cerevisiae S288c]	Saccharomyces cerevisiae S288c			1.05682	0.879023	0.831764	0.903649	0.787046	0.77983			0.928966	0.77983	0.847227	0.737904	0.731139			1	1.15878	1.05682	1.11686	1.34276	1.25893
139	gi|6319384	ribosomal 60S subunit protein L23A [Saccharomyces cerevisiae S288c]	Saccharomyces cerevisiae S288c			0.549541	0.37325	0.937562	1	0.698232	0.60256			1.78649	1.58489	1.77011	1.39316	1.13763			1.30617	1.64437	1.59956	0.57544	0.862979	1.6293
140	gi|6324580	Sgt2p [Saccharomyces cerevisiae S288c]	Saccharomyces cerevisiae S288c			0.185353	0.310456	0.158489	0.15417	0.131826	0.244343			5.29663	1.41906	1.10662	0.972747	2.14783			0.416869	0.401791	0.625173	1.01859	0.457088	4.01791
141	gi|6319378	ribosomal 60S subunit protein L32 [Saccharomyces cerevisiae S288c]	Saccharomyces cerevisiae S288c			0.180302	0.16293	0.340408	0.244343	0.246604	0.235505			5.44503	1.78649	1.33045	1.43219	1.27057			1.10662	1.02802	1.38038	0.636796	0.772681	4.16869
142	gi|6320255	triose-phosphate isomerase TPI1 [Saccharomyces cerevisiae S288c]	Saccharomyces cerevisiae S288c			0.946237	1.1695	0.0895365	0.0887156	0.113763	0.138038			1.03753	0.0903649	0.0879023	0.127057	0.149968			0.698232	0.505825	0.554626	6.60693	6.54636	7.11213
143	gi|6324670	ribosomal 40S subunit protein S7A [Saccharomyces cerevisiae S288c]	Saccharomyces cerevisiae S288c			2.14783	2.33346	0.903649	0.501187	0.744732	0.469894			0.457088	0.37325	0.207014	0.346737	0.192309			1.65959	1.02802	1.85353	4.61318	5.10505	2.0893
144	gi|6323635	sterol 24-C-methyltransferase [Saccharomyces cerevisiae S288c]	Saccharomyces cerevisiae S288c			0.195884	0.847227	0.192309	0.20893	0.77983	0.242103			5.01187	1.05682	0.990832	3.40408	1.07647			3.0761	0.903649	0.928966	3.59749	0.912011	4.05509
145	gi|6322790	fructose-bisphosphate aldolase FBA1 [Saccharomyces cerevisiae S288c]	Saccharomyces cerevisiae S288c			1.55597	1.05682	0.660693	0.549541	0.331131	0.92045			0.630957	0.47863	0.349945	0.229087	0.580764			0.359749	0.501187	0.824138	1.03753	1.69044	1.0666
146	gi|6321808	proline--tRNA ligase [Saccharomyces cerevisiae S288c]	Saccharomyces cerevisiae S288c			2.35505	1.0666	0.233346	0.277971	0.280543	0.277971			0.416869	0.101859	0.113763	0.10666	0.11695			1.03753	1.08643	0.855067	4.52898	8.3946	3.53183
147	gi|6321315	ribosomal 40S subunit protein S2 [Saccharomyces cerevisiae S288c]	Saccharomyces cerevisiae S288c			1.22462	0.77983	0.717794	0.448745	2.24905	0.636796			0.801678	0.534564	0.369828	2.0893	0.452898			3.43558	0.698232	0.92045	1.18032	2.1677	1.5417
148	gi|6319282	translation initiation factor eIF5B [Saccharomyces cerevisiae S288c]	Saccharomyces cerevisiae S288c			6.66807	1.95884	0.895365	0.937562	0.963829	0.887156			0.147231	0.12942	0.143219	0.159956	0.124738			1.07647	1.04713	1	2.12814	7.87046	1.10662
149	gi|6323209	methionine adenosyltransferase SAM1 [Saccharomyces cerevisiae S288c]	Saccharomyces cerevisiae S288c			0.235505	0.118032	0.188799	0.113763	0.134276	0.143219			4.16869	0.824138	0.539511	0.496592	0.685488			0.698232	0.765597	1.2942	0.831764	1.43219	6.85488
150	gi|6323249	Ccc1p [Saccharomyces cerevisiae S288c]	Saccharomyces cerevisiae S288c			2.46604	1.15878	0.077983	0.077983	0.143219	0.083946			0.401791	0.0363078	0.0376704	0.060256	0.0401791			1.92309	0.870964	0.862979	8.47227	24.4343	11.695
151	gi|6320190	rRNA methyltransferase NOP1 [Saccharomyces cerevisiae S288c]	Saccharomyces cerevisiae S288c			0.990832	0.691831	2.77971	4.69894	1.20226	1.30617			0.990832	3.25087	4.28549	1.1695	1.35519			0.855067	3.25087	2.53513	0.544503	0.724436	0.751623
152	gi|6321832	Ncp1p [Saccharomyces cerevisiae S288c]	Saccharomyces cerevisiae S288c			0.787046	0.544503	0.192309	0.21677	0.359749	0.231206			1.24738	0.167494	0.203236	0.359749	0.255859			1.59956	0.903649	0.691831	2.10863	3.83707	4.2462
153	gi|6323566	peptidylprolyl isomerase FPR3 [Saccharomyces cerevisiae S288c]	Saccharomyces cerevisiae S288c			1.00925	1.25893	7.31139	4.65586	2.12814	3.13329			0.972747	8.3946	5.05825	2.22844	3.34195			0.679204	1.72187	2.93765	0.440555	0.293765	0.313329
154	cont|000136	cra|hCP1812051| keratin 10 (epidermolytic hyperkeratosis; keratosis palmaris et plantaris) [Homo sapiens (contaminant)]	Homo sapiens (contaminant)			2.208	1.24738	1.1695	0.711214	4.09261	4.9204			0.444631	0.534564	0.343558	2.22844	2.10863			1.01859	0.152757	0.21677	0.248886	0.465586	0.199526
154	cont|000190	P13645 SWISS-PROT:P13645 Tax_Id=9606 Gene_Symbol=KRT10 Keratin, type I cytoskeletal 10
154	cont|000129	trm|Q8N175| Keratin 10 [Homo sapiens (contaminant)]	Homo sapiens (contaminant)
155	gi|398365115	14-3-3 family protein BMH1 [Saccharomyces cerevisiae S288c]	Saccharomyces cerevisiae S288c			0.564937	3.80189	0.322107	0.301995	0.483059	0.452898			1.7378	0.564937	0.529663	0.847227	0.794328			1.05682	0.660693	0.711214	8.3946	1.23595	2.1677
156	gi|6321408	ribosomal 60S subunit protein L30 [Saccharomyces cerevisiae S288c]	Saccharomyces cerevisiae S288c			0.20893	0.177011	0.765597	0.469894	1.1695	0.255859			4.69894	3.80189	2.67917	6.66807	1.27057			5.34564	2.01372	3.19154	0.660693	0.772681	3.83707
157	gi|6325293	H(+)-transporting V1 sector ATPase subunit H [Saccharomyces cerevisiae S288c]	Saccharomyces cerevisiae S288c			0.666807	0.270396	0.155597	0.124738	0.2208	0.110662			1.47231	0.194089	0.169044	0.319154	0.144544			2.12814	1.23595	1.47231	2.63027	6.79204	8.87156
158	gi|6325251	sphingolipid transporter [Saccharomyces cerevisiae S288c]	Saccharomyces cerevisiae S288c			0.349945	0.356451	0.0879023	0.0855067	0.145881	0.0847227			2.80543	0.222844	0.183654	0.356451	0.212814			1.64437	0.912011	1.0666	4.83059	4.61318	11.5878
159	gi|6321531	valine--tRNA ligase [Saccharomyces cerevisiae S288c]	Saccharomyces cerevisiae S288c			1.1272	1.33045	0.197697	0.293765	0.510505	0.190546			0.870964	0.141906	0.21677	0.356451	0.147231			2.14783	1.7378	0.981748	8.01678	6.66807	5.15229
160	gi|6322870	hypothetical protein YKR018C [Saccharomyces cerevisiae S288c]	Saccharomyces cerevisiae S288c			2.14783	1.80302	0.413047	0.685488	0.698232	0.539511			0.457088	0.169044	0.337287	0.331131	0.255859			1.34276	1.23595	0.654636	4.61318	3.83707	1.8197
161	gi|398365061	translation termination factor eRF1 [Saccharomyces cerevisiae S288c]	Saccharomyces cerevisiae S288c			0.990832	0.570164	0.277971	0.310456	0.275423	0.178649			0.990832	0.253513	0.288403	0.265461	0.169044			1.83654	1.92309	1.57036	3.53183	5.80764	5.49541
162	gi|6324620	ATP-dependent RNA helicase DBP5 [Saccharomyces cerevisiae S288c]	Saccharomyces cerevisiae S288c			1.57036	1.55597	1.10662	0.586138	1.28233	0.625173			0.625173	0.57544	0.383707	0.724436	0.398107			2.10863	0.972747	1.8197	3.04789	2.46604	1.57036
163	gi|6323225	rRNA-processing protein PWP1 [Saccharomyces cerevisiae S288c]	Saccharomyces cerevisiae S288c			1.67494	1.95884	10.4713	4.69894	0.855067	0.586138			0.586138	7.04693	2.88403	0.501187	0.328095			1.52757	8.87156	17.0608	3.37287	2.99226	1.67494
164	gi|6325167	ribosomal 40S subunit protein S6A [Saccharomyces cerevisiae S288c]	Saccharomyces cerevisiae S288c			0.92045	1.13763	0.751623	0.731139	0.809096	3.28095			1.0666	0.801678	0.731139	0.895365	2.51189			0.325087	0.275423	0.272898	0.469894	0.390841	0.299226
165	gi|398365429	ATP-binding cassette multidrug transporter PDR5 [Saccharomyces cerevisiae S288c]	Saccharomyces cerevisiae S288c			2.51189	1.47231	0.394457	0.534564	0.559758	0.296483			0.390841	0.161436	0.192309	0.248886	0.100925			1.64437	1.7378	1.45881	5.01187	9.72747	3.31131
166	gi|6319421	Sec17p [Saccharomyces cerevisiae S288c]	Saccharomyces cerevisiae S288c			1.10662	0.679204	0.337287	0.334195	0.428549	0.387258			0.887156	0.30479	0.299226	0.398107	0.353183			1.01859	0.787046	0.831764	1.80302	2.77971	2.53513
167	gi|398366131	trifunctional formate-tetrahydrofolate ligase/methenyltetrahydrofolate cyclohydrolase/methylenetetrahydrofolate dehydrogenase ADE3 [Saccharomyces cerevisiae S288c]	Saccharomyces cerevisiae S288c			0.937562	1.90546	0.270396	0.203236	0.183654	0.387258			1.04713	0.319154	0.231206	0.201372	0.428549			0.432514	0.580764	0.765597	4.87528	2.29087	2.53513
168	gi|14318481	beta-tubulin [Saccharomyces cerevisiae S288c]	Saccharomyces cerevisiae S288c			0.816582	1.61436	0.267917	0.413047	0.409261	0.534564			1.20226	0.363078	0.501187	0.60256	0.698232			0.758578	0.724436	0.505825	3.69828	1.40605	1.83654
169	gi|6321795	sterol 14-demethylase [Saccharomyces cerevisiae S288c]	Saccharomyces cerevisiae S288c			1.45881	1.83654	1.72187	1.24738	2.01372	0.679204			0.672977	1.55597	0.928966	1.33045	0.49204			2.77971	1.85353	3.37287	2.85759	1.99526	1.44544
170	gi|398364773	protein channel TOM70 [Saccharomyces cerevisiae S288c]	Saccharomyces cerevisiae S288c			0.990832	0.57544	0.353183	0.428549	0.47863	0.296483			0.990832	0.405509	0.465586	0.515229	0.390841			1.77011	1.19124	1.07647	2.31206	2.51189	3.31131
171	gi|6323387	ketol-acid reductoisomerase [Saccharomyces cerevisiae S288c]	Saccharomyces cerevisiae S288c			2.63027	0.794328	0.310456	0.270396	0.772681	0.704693			0.37325	0.1	0.101859	0.30479	0.190546			1.13763	0.349945	0.401791	1.39316	5.15229	1.39316
172	gi|398366277	H(+)-transporting V1 sector ATPase subunit E [Saccharomyces cerevisiae S288c]	Saccharomyces cerevisiae S288c			2.29087	1.09648	0.11695	0.0737904	0.1	0.149968			0.432514	0.0613762	0.0432514	0.0524807	0.0672977			0.698232	0.444631	0.824138	6.98232	14.3219	6.54636
173	gi|6325196	aldehyde dehydrogenase (NADP(+)) ALD6 [Saccharomyces cerevisiae S288c]	Saccharomyces cerevisiae S288c			0.928966	3.43558	0.534564	0.487529	0.554626	1.1272			1.05682	0.597035	0.559758	0.630957	1.23595			0.469894	0.413047	0.440555	2.42103	0.794328	0.870964
174	gi|6320324	Vba4p [Saccharomyces cerevisiae S288c]	Saccharomyces cerevisiae S288c			2.1677	0.946237	0.1	0.104713	0.152757	0.10666			0.457088	0.0448745	0.0432514	0.0772681	0.049204			1.35519	0.787046	0.870964	11.0662	19.5884	9.2045
175	gi|22532998	Rmd8p [Saccharomyces cerevisiae S288c]	Saccharomyces cerevisiae S288c			1.03753	0.83946	0.18197	0.149968	0.222844	0.18197			0.946237	0.169044	0.159956	0.210863	0.175388			1.40605	0.862979	0.981748	5.64937	5.59758	5.39511
176	gi|398366229	long-chain fatty acid-CoA ligase FAA1 [Saccharomyces cerevisiae S288c]	Saccharomyces cerevisiae S288c			0.679204	1.36773	0.369828	0.654636	0.420727	1.1272			1.44544	0.501187	0.751623	0.534564	1.52757			0.42462	0.619441	0.340408	1.30617	0.642688	0.870964
177	gi|6321318	DEAH-box ATP-dependent RNA helicase PRP43 [Saccharomyces cerevisiae S288c]	Saccharomyces cerevisiae S288c			1.02802	0.263027	1.55597	1.20226	3.16228	0.648634			0.954993	1.13763	0.862979	2.18776	0.496592			5.49541	2.10863	2.93765	0.401791	1.97697	1.51356
178	gi|6322419	Mhp1p [Saccharomyces cerevisiae S288c]	Saccharomyces cerevisiae S288c			1.11686	0.152757	0.0704693	0.077983	0.0465586	0.0765597			0.879023	0.100925	0.134276	0.0946237	0.139316			0.519996	0.751623	0.824138	2.35505	7.04693	12.8233
179	gi|14318479	actin [Saccharomyces cerevisiae S288c]	Saccharomyces cerevisiae S288c			0.847227	0.765597	0.487529	0.448745	0.296483	0.717794			1.15878	0.608135	0.510505	0.363078	0.870964			0.394457	0.57544	0.666807	1.1695	1.1272	1.36773
180	gi|6324140	karyopherin alpha [Saccharomyces cerevisiae S288c]	Saccharomyces cerevisiae S288c			1.20226	1.09648	1.09648	3.10456	0.816582	0.737904			0.816582	0.92045	2.33346	0.679204	0.613762			1.10662	3.94457	1.5417	1.52757	1.59956	1.33045
181	gi|6320056	coatomer subunit alpha [Saccharomyces cerevisiae S288c]	Saccharomyces cerevisiae S288c			1.04713	1.65959	0.288403	0.2208	0.483059	0.291072			0.937562	0.313329	0.251189	0.49204	0.319154			1.5417	0.691831	0.963829	5.15229	3.0761	3.37287
182	gi|6322460	Avt1p [Saccharomyces cerevisiae S288c]	Saccharomyces cerevisiae S288c			0.83946	0.636796	0.0744732	0.0390841	0.0801678	0.083946			1.1695	0.0794328	0.0519996	0.0847227	0.10666			0.515229	0.251189	0.648634	7.87046	9.2045	11.695
183	gi|6320396	RuvB family ATP-dependent DNA helicase pontin [Saccharomyces cerevisiae S288c]	Saccharomyces cerevisiae S288c			1.7378	0.77983	1.35519	2.03236	2.51189	1.27057			0.564937	0.772681	1.1272	1.38038	0.737904			1.97697	1.55597	1.01859	0.625173	1.33045	0.772681
184	gi|6322823	malate dehydrogenase (oxaloacetate-decarboxylating) [Saccharomyces cerevisiae S288c]	Saccharomyces cerevisiae S288c			3.66438	2.65461	0.366438	0.529663	0.816582	0.405509			0.267917	0.100925	0.177011	0.239883	0.135519			2.12814	1.49968	0.879023	6.19441	7.24436	2.42103
185	gi|6324445	ribosomal 60S subunit protein L25 [Saccharomyces cerevisiae S288c]	Saccharomyces cerevisiae S288c			0.405509	0.363078	0.912011	0.672977	0.731139	0.409261			2.42103	2.01372	1.49968	1.52757	0.981748			1.88799	1.59956	2.44343	0.83946	1	2.39883
186	gi|6321980	ubiquitin-binding TORC1 subunit KOG1 [Saccharomyces cerevisiae S288c]	Saccharomyces cerevisiae S288c			0.474242	0.564937	0.092045	0.107647	0.11695	0.0870964			2.07014	0.175388	0.255859	0.296483	0.187068			1.87068	1.58489	1.09648	8.24138	5.24807	11.272
187	gi|6322339	Alb1p [Saccharomyces cerevisiae S288c]	Saccharomyces cerevisiae S288c			0.420727	0.380189	11.695	12.8233	4.7863	5.70164			2.33346	26.5461	26.7917	10.0925	14.1906			0.737904	2.91072	2.44343	0.0597035	0.0666807	0.167494
188	gi|6324214	hypothetical protein YNL115C [Saccharomyces cerevisiae S288c]	Saccharomyces cerevisiae S288c			1.59956	0.855067	0.0981748	0.110662	0.183654	0.0963829			0.613762	0.0801678	0.0772681	0.151356	0.0691831			2.60615	1.11686	1.13763	8.55067	14.1906	10.1859
189	gi|398364923	Rmd1p [Saccharomyces cerevisiae S288c]	Saccharomyces cerevisiae S288c			2.29087	4.13048	0.496592	0.549541	0.895365	0.691831			0.428549	0.239883	0.210863	0.452898	0.285759			1.41906	0.801678	0.731139	7.11213	3.43558	1.41906
190	gi|6323642	Rab family GTPase YPT7 [Saccharomyces cerevisiae S288c]	Saccharomyces cerevisiae S288c			1.97697	1.15878	0.203236	0.187068	0.416869	0.21677			0.496592	0.125893	0.109648	0.21677	0.121339			2.33346	0.887156	0.990832	5.29663	8.09096	4.52898
191	gi|6323087	glycine hydroxymethyltransferase SHM2 [Saccharomyces cerevisiae S288c]	Saccharomyces cerevisiae S288c			0.625173	0.383707	0.222844	0.149968	0.180302	0.387258			1.57036	0.363078	0.214783	0.258226	0.580764			0.474242	0.398107	0.654636	0.954993	1.69044	2.53513
192	gi|6321301	coatomer subunit beta' [Saccharomyces cerevisiae S288c]	Saccharomyces cerevisiae S288c			0.816582	0.515229	0.666807	0.299226	0.787046	0.20893			1.20226	1.08643	0.356451	1.49968	0.313329			4.44631	1.28233	4.61318	2.208	3.13329	4.69894
193	gi|6324709	isocitrate dehydrogenase (NAD(+)) IDH2 [Saccharomyces cerevisiae S288c]	Saccharomyces cerevisiae S288c			0.772681	0.862979	0.787046	0.847227	0.92045	0.758578			1.27057	1.00925	1.08643	1.18032	0.972747			1.20226	1.10662	1.02802	1.13763	1.00925	1.2942
194	gi|398366227	coatomer subunit beta [Saccharomyces cerevisiae S288c]	Saccharomyces cerevisiae S288c			0.416869	0.895365	0.704693	0.448745	0.383707	0.380189			2.35505	1.80302	0.990832	0.879023	0.903649			0.972747	1.08643	1.88799	2.42103	1.08643	2.58226
195	gi|398365653	Vhc1p [Saccharomyces cerevisiae S288c]	Saccharomyces cerevisiae S288c			1.41906	1.59956	0.237684	0.148594	0.188799	0.212814			0.691831	0.143219	0.0972747	0.114815	0.127057			0.816582	0.636796	1.07647	5.49541	7.72681	4.61318
196	gi|6320148	mannose-1-phosphate guanylyltransferase [Saccharomyces cerevisiae S288c]	Saccharomyces cerevisiae S288c			3.53183	0.597035	0.824138	0.731139	0.801678	1.43219			0.277971	0.244343	0.185353	0.272898	0.436516			0.510505	0.346737	0.448745	0.325087	2.24905	0.685488
197	gi|6320658	ribosomal 40S subunit protein S18A [Saccharomyces cerevisiae S288c]	Saccharomyces cerevisiae S288c			0.42462	1.14815	0.363078	0.369828	0.698232	0.272898			2.31206	0.751623	0.831764	1.90546	0.564937			3.46737	1.43219	1.31826	5.05825	1.7378	3.59749
198	gi|6321412	tryptophan synthase TRP5 [Saccharomyces cerevisiae S288c]	Saccharomyces cerevisiae S288c			0.387258	1.15878	0.159956	0.115878	0.0887156	0.121339			2.53513	0.337287	0.334195	0.237684	0.301995			0.724436	1	1.41906	7.65597	3.25087	8.09096
199	gi|6320128	ribosomal 60S subunit protein L31A [Saccharomyces cerevisiae S288c]	Saccharomyces cerevisiae S288c			0.316228	0.265461	0.457088	0.580764	0.77983	0.801678			3.10456	1.36773	2.01372	2.24905	2.29087			1.01859	0.937562	0.534564	0.328095	0.428549	1.22462
199	gi|398366143	ribosomal 60S subunit protein L31B [Saccharomyces cerevisiae S288c]	Saccharomyces cerevisiae S288c
200	gi|9755337	Nyv1p [Saccharomyces cerevisiae S288c]	Saccharomyces cerevisiae S288c			0.77983	1.33045	0.138038	0.101859	0.188799	0.111686			1.25893	0.185353	0.130617	0.235505	0.136773			1.52757	0.847227	1.22462	11.1686	7.17794	8.79023
201	gi|398365351	ribosomal 40S subunit protein S13 [Saccharomyces cerevisiae S288c]	Saccharomyces cerevisiae S288c			1.6293	1.40605	0.539511	0.765597	0.717794	0.887156			0.60256	0.337287	0.483059	0.461318	0.515229			0.92045	0.981748	0.597035	1.75388	1.90546	1.10662
202	gi|398365595	lipid-binding protein PIL1 [Saccharomyces cerevisiae S288c]	Saccharomyces cerevisiae S288c			0.383707	0.30761	0.296483	0.654636	0.248886	0.353183			2.55859	1.05682	1.7378	0.928966	1.23595			0.751623	1.51356	0.824138	0.744732	0.794328	2.77971
203	gi|6325176	ribosomal 40S subunit protein S9A [Saccharomyces cerevisiae S288c]	Saccharomyces cerevisiae S288c			5.7544	2.99226	0.831764	0.816582	1.69044	1.11686			0.170608	0.139316	0.139316	0.285759	0.157036			1.34276	0.731139	0.744732	2.70396	6.25173	0.879023
203	gi|398365377	ribosomal 40S subunit protein S9B [Saccharomyces cerevisiae S288c]	Saccharomyces cerevisiae S288c
204	gi|6323399	ribosomal 40S subunit protein S22B [Saccharomyces cerevisiae S288c]	Saccharomyces cerevisiae S288c			1.02802	1.40605	0.672977	0.436516	0.42462	0.519996			0.954993	0.666807	0.428549	0.428549	0.47863			0.855067	0.879023	1.30617	2.46604	2.05116	1.88799
204	gi|6322271	ribosomal 40S subunit protein S22A [Saccharomyces cerevisiae S288c]	Saccharomyces cerevisiae S288c
205	gi|6323968	Pse1p [Saccharomyces cerevisiae S288c]	Saccharomyces cerevisiae S288c			2.33346	0.183654	0.301995	0.337287	0.349945	0.199526			0.420727	0.108643	0.0928966	0.157036	0.0679204			2.77971	1.97697	1.69044	1.22462	14.4544	4.9204
206	gi|6322115	proteasome regulatory particle base subunit RPN2 [Saccharomyces cerevisiae S288c]	Saccharomyces cerevisiae S288c			0.510505	0.731139	0.586138	0.642688	0.879023	0.613762			1.92309	1.13763	1.24738	1.70608	1.19124			1.41906	1.03753	0.946237	1.18032	0.824138	1.59956
207	gi|6320764	Dld3p [Saccharomyces cerevisiae S288c]	Saccharomyces cerevisiae S288c			1.43219	1.41906	0.824138	0.613762	0.946237	0.744732			0.685488	0.570164	0.42462	0.654636	0.519996			1.27057	0.816582	1.09648	1.80302	1.88799	1.31826
208	gi|6323947	ATP-dependent RNA helicase HAS1 [Saccharomyces cerevisiae S288c]	Saccharomyces cerevisiae S288c			1.21339	0.981748	6.54636	3.83707	3.34195	4.83059			0.809096	4.32514	2.37684	2.46604	3.7325			0.660693	0.685488	1.03753	0.188799	0.263027	0.203236
209	gi|6321673	Yhb1p [Saccharomyces cerevisiae S288c]	Saccharomyces cerevisiae S288c			0.824138	0.954993	0.937562	0.954993	0.954993	0.981748			1.19124	1.1272	1.14815	1.14815	1.18032			0.963829	0.963829	0.946237	0.972747	0.831764	1
210	gi|6323004	Hsp70 family chaperone SSA2 [Saccharomyces cerevisiae S288c]	Saccharomyces cerevisiae S288c			2.10863	2.26986	0.383707	0.272898	0.340408	0.597035			0.465586	0.15417	0.138038	0.155597	0.246604			0.534564	0.474242	0.642688	3.7325	3.98107	1.64437
211	gi|6323030	Noc3p [Saccharomyces cerevisiae S288c]	Saccharomyces cerevisiae S288c			0.401791	0.343558	0.432514	0.855067	0.496592	0.231206			2.44343	1	1.77011	1.15878	0.564937			2.22844	3.59749	1.85353	1.7378	1.7378	4.2462
212	cont|000040	gi|2914482|pdb|1TFX|A Chain A, Complex Of The Second Kunitz Domain Of Tissue Factor Pathway Inhibitor With Porcine Trypsin [Sus scrofa (contaminant)]	Sus scrofa (contaminant)			0.666807	0.711214	2.88403	8.09096	3.98107	2.48886			1.47231	4.61318	12.942	6.36796	3.66438			1.58489	3.87258	1.20226	0.288403	0.267917	0.394457
212	cont|000143	pdb|1FNI_A| A Chain A, Crystal Structure Of Porcine Beta Trypsin With 0.01% Polydocanol [Sus scrofa (contaminant)]	Sus scrofa (contaminant)
212	cont|000023	gi|494360|pdb|1MCT|A Chain A, Trypsin (E.C.3.4.21.4) Complexed With Inhibitor From Bitter Gourd [Sus scrofa (Contaminant)]	Sus scrofa (Contaminant)
212	cont|000141	spt|P00761| Trypsin precursor (EC 3.4.21.4) [Sus scrofa (contaminant)]	Sus scrofa (contaminant)
212	cont|000144	pdb|1AN1_E| E Chain E, Leech-Derived Tryptase InhibitorTRYPSIN COMPLEX [Sus scrofa (contaminant)]	Sus scrofa (contaminant)
213	gi|27808717	Yvc1p [Saccharomyces cerevisiae S288c]	Saccharomyces cerevisiae S288c			3.40408	3.01995	0.263027	0.175388	0.293765	0.253513			0.288403	0.0847227	0.060256	0.0963829	0.0724436			1.44544	0.630957	1.07647	12.0226	13.5519	3.87258
214	gi|6325300	ribosomal 60S subunit protein L43A [Saccharomyces cerevisiae S288c]	Saccharomyces cerevisiae S288c			0.510505	0.642688	0.824138	0.946237	0.452898	1.07647			1.92309	2.14783	2.53513	1.21339	2.93765			0.461318	0.847227	0.698232	0.57544	0.334195	0.912011
215	gi|398365933	cystathionine beta-synthase CYS4 [Saccharomyces cerevisiae S288c]	Saccharomyces cerevisiae S288c			0.141906	0.325087	0.242103	0.159956	0.224905	0.180302			6.91831	1.99526	1.28233	1.51356	1.49968			1.0666	0.824138	1.38038	1.88799	0.654636	5.44503
216	gi|6325267	DNA-directed RNA polymerase I core subunit RPA135 [Saccharomyces cerevisiae S288c]	Saccharomyces cerevisiae S288c			0.809096	0.751623	0.515229	0.465586	0.47863	0.428549			1.21339	0.619441	0.57544	0.591562	0.534564			1.09648	1.0666	1.14815	1.64437	1.83654	2.29087
217	gi|398366315	phosphopyruvate hydratase ENO1 [Saccharomyces cerevisiae S288c]	Saccharomyces cerevisiae S288c			0.92045	0.83946	0.222844	0.237684	0.169044	0.239883			1.0666	0.260615	0.210863	0.205116	0.242103			0.685488	0.887156	0.981748	3.80189	4.05509	4.09261
218	gi|6323794	NADH-ubiquinone reductase (H(+)-translocating) NDE1 [Saccharomyces cerevisiae S288c]	Saccharomyces cerevisiae S288c			0.49204	0.77983	0.895365	0.887156	0.636796	0.554626			1.99526	2.03236	1.94089	1.55597	1.09648			1.2942	1.83654	1.8197	1.64437	0.895365	1.77011
219	gi|6321203	bifunctional aminoimidazole ribotide synthase/glycinamide ribotide synthase [Saccharomyces cerevisiae S288c]	Saccharomyces cerevisiae S288c			0.824138	0.608135	0.376704	0.387258	0.2208	0.60256			1.19124	0.440555	0.483059	0.398107	0.824138			0.444631	0.564937	0.564937	0.972747	1.19124	1.6293
220	gi|6322049	chaperonin-containing T-complex subunit CCT2 [Saccharomyces cerevisiae S288c]	Saccharomyces cerevisiae S288c			0.981748	1.0666	0.765597	0.737904	0.794328	0.787046			1	0.77983	0.751623	0.801678	0.794328			1	0.937562	0.972747	1.34276	1.23595	1.24738
221	gi|37362625	Sro9p [Saccharomyces cerevisiae S288c]	Saccharomyces cerevisiae S288c			2.03236	2.26986	0.648634	0.505825	0.436516	0.666807			0.483059	0.322107	0.248886	0.201372	0.313329			0.619441	0.737904	0.946237	3.49945	3.13329	1.47231
222	gi|6324532	Nop12p [Saccharomyces cerevisiae S288c]	Saccharomyces cerevisiae S288c			0.772681	0.824138	1.52757	1.33045	0.824138	0.398107			1.27057	2.14783	1.57036	0.895365	0.510505			2.03236	3.46737	4.44631	1.97697	1.92309	2.46604
223	gi|6323196	ubiquitin-ribosomal 40S subunit protein S31 fusion protein [Saccharomyces cerevisiae S288c]	Saccharomyces cerevisiae S288c			0.660693	1.0666	1.25893	0.428549	0.366438	0.524807			1.48594	1.95884	0.679204	0.564937	0.847227			0.654636	0.765597	2.39883	2.1677	1.15878	1.87068
224	gi|6321335	ribosomal 60S subunit protein L28 [Saccharomyces cerevisiae S288c]	Saccharomyces cerevisiae S288c			0.420727	0.272898	0.591562	0.855067	0.648634	0.685488			2.33346	1.33045	1.88799	1.51356	1.58489			1	1.19124	0.816582	0.369828	0.619441	1.43219
225	gi|6320784	H(+)-transporting V1 sector ATPase subunit D [Saccharomyces cerevisiae S288c]	Saccharomyces cerevisiae S288c			0.801678	0.912011	0.564937	0.672977	0.60256	0.549541			1.22462	0.698232	0.83946	0.744732	0.679204			1.08643	1.21339	1.01859	1.64437	1.44544	1.78649
226	gi|398364253	acylglycerone-phosphate reductase [Saccharomyces cerevisiae S288c]	Saccharomyces cerevisiae S288c			0.235505	0.285759	0.17378	0.260615	0.937562	0.207014			4.16869	0.685488	0.981748	3.83707	0.879023			4.28549	1.14815	0.794328	1.35519	1.11686	4.74242
227	gi|398365759	fimbrin [Saccharomyces cerevisiae S288c]	Saccharomyces cerevisiae S288c			1	0.679204	1.00925	0.711214	0.758578	0.529663			0.981748	1.00925	0.711214	0.737904	0.524807			1.41906	1.34276	1.87068	1.27057	1.87068	1.85353
228	gi|6323725	phosphatidylinositol/phosphatidylcholine transfer protein SEC14 [Saccharomyces cerevisiae S288c]	Saccharomyces cerevisiae S288c			0.580764	0.401791	0.316228	0.325087	0.963829	0.337287			1.69044	0.461318	0.519996	1.39316	0.501187			3.34195	1.0666	0.954993	1.34276	1.95884	2.91072
229	gi|6320009	Arf family GTPase ARF1 [Saccharomyces cerevisiae S288c]	Saccharomyces cerevisiae S288c			0.77983	0.83946	0.691831	0.816582	1.02802	0.654636			1.25893	0.879023	1.03753	1.30617	0.831764			1.55597	1.23595	1.04713	1.27057	1.18032	1.49968
230	gi|6323104	ribosomal 60S subunit protein L10 [Saccharomyces cerevisiae S288c]	Saccharomyces cerevisiae S288c			1.67494	3.83707	0.461318	0.642688	0.855067	0.619441			0.586138	0.255859	0.334195	0.432514	0.328095			1.31826	1.0666	0.731139	7.44732	2.99226	1.58489
231	gi|6322446	chaperonin-containing T-complex subunit CCT3 [Saccharomyces cerevisiae S288c]	Saccharomyces cerevisiae S288c			1.45881	0.420727	0.405509	0.60256	1.1695	0.469894			0.672977	0.229087	0.390841	0.92045	0.288403			2.77971	1.20226	0.831764	0.895365	3.40408	2.0893
232	gi|84626312	Tma16p [Saccharomyces cerevisiae S288c]	Saccharomyces cerevisiae S288c			0.319154	1.11686	0.16293	0.101859	0.151356	0.192309			3.0761	0.369828	0.201372	0.319154	0.390841			0.801678	0.49204	0.937562	8.16582	2.51189	5.10505
233	gi|6322097	homoisocitrate dehydrogenase [Saccharomyces cerevisiae S288c]	Saccharomyces cerevisiae S288c			0.794328	0.534564	0.194089	0.148594	0.185353	0.248886			1.23595	0.270396	0.244343	0.237684	0.334195			0.912011	0.855067	0.855067	2.80543	2.93765	3.94457
234	gi|6325213	mRNA-binding ribosome biosynthesis protein NOP4 [Saccharomyces cerevisiae S288c]	Saccharomyces cerevisiae S288c			1.38038	0.824138	3.94457	3.22107	0.870964	0.744732			0.711214	2.80543	2.0893	0.519996	0.444631			1.14815	4.57088	6.91831	1.08643	2.208	1.31826
235	gi|6323029	hypothetical protein YLR001C [Saccharomyces cerevisiae S288c]	Saccharomyces cerevisiae S288c			3.31131	0.737904	0.322107	0.199526	0.235505	0.224905			0.296483	0.0895365	0.0787046	0.0887156	0.0794328			0.92045	0.870964	1.36773	2.58226	12.3595	4.36516
236	gi|6319441	ADP/ATP carrier protein PET9 [Saccharomyces cerevisiae S288c]	Saccharomyces cerevisiae S288c			2.72898	1.2942	3.56451	3.10456	9.81748	4.87528			0.359749	1.35519	1.01859	3.53183	1.61436			2.0893	0.642688	0.704693	0.265461	0.608135	0.201372
237	gi|6320126	Vam6p [Saccharomyces cerevisiae S288c]	Saccharomyces cerevisiae S288c			1.55597	2.80543	0.510505	0.630957	1.95884	0.625173			0.630957	0.340408	0.413047	1.30617	0.416869			3.04789	0.972747	0.801678	4.20727	2.35505	1.57036
238	gi|6319901	threonine synthase THR4 [Saccharomyces cerevisiae S288c]	Saccharomyces cerevisiae S288c			0.879023	0.698232	0.937562	0.685488	0.809096	0.972747			1.11686	1.05682	0.772681	0.912011	1.10662			0.824138	0.691831	0.954993	0.711214	0.887156	1.00925
239	gi|6324534	ribosomal protein P2A [Saccharomyces cerevisiae S288c]	Saccharomyces cerevisiae S288c			0.636796	0.787046	0.131826	0.108643	0.122462	0.133045			1.5417	0.205116	0.17378	0.190546	0.214783			0.824138	0.691831	0.879023	5.24807	4.57088	7.37904
240	gi|37362659	RNA-dependent ATPase RRP3 [Saccharomyces cerevisiae S288c]	Saccharomyces cerevisiae S288c			0.887156	0.691831	0.77983	0.809096	0.737904	0.744732			1.10662	0.870964	0.895365	0.824138	0.831764			0.981748	1.07647	1.03753	0.92045	1.18032	1.31826
241	gi|6319809	glucokinase [Saccharomyces cerevisiae S288c]	Saccharomyces cerevisiae S288c			1.57036	0.337287	0.328095	0.465586	0.636796	0.2208			0.625173	0.207014	0.293765	0.359749	0.15417			3.04789	2.26986	1.65959	1.58489	6.36796	4.44631
242	gi|398364523	glyceraldehyde-3-phosphate dehydrogenase (phosphorylating) TDH1 [Saccharomyces cerevisiae S288c]	Saccharomyces cerevisiae S288c			0.679204	0.524807	0.170608	0.0855067	0.049204	0.0794328			1.44544	0.328095	0.141906	0.0672977	0.123595			0.474242	1.41906	2.48886	8.47227	7.94328	12.3595
243	gi|6325178	ribosomal 60S subunit protein L21B [Saccharomyces cerevisiae S288c]	Saccharomyces cerevisiae S288c			0.586138	0.737904	0.870964	0.870964	0.679204	0.77983			1.67494	1.51356	1.49968	1.1695	1.31826			0.862979	1.11686	1.15878	0.928966	0.744732	1.25893
244	gi|398364607	RNA-dependent ATPase DBP3 [Saccharomyces cerevisiae S288c]	Saccharomyces cerevisiae S288c			0.369828	0.161436	0.138038	0.231206	0.119124	0.113763			2.65461	0.343558	0.461318	0.316228	0.251189			1.28233	2.44343	1.36773	1.43219	3.90841	8.62979
245	gi|42742253	Atg27p [Saccharomyces cerevisiae S288c]	Saccharomyces cerevisiae S288c			1.87068	1.18032	0.285759	0.203236	0.20893	0.143219			0.524807	0.0928966	0.0831764	0.0816582	0.0636796			1.44544	1.44544	2.01372	10.0925	15.417	6.85488
246	gi|6325103	proteinase A [Saccharomyces cerevisiae S288c]	Saccharomyces cerevisiae S288c			0.862979	0.570164	0.366438	0.30479	0.353183	0.416869			1.13763	0.387258	0.334195	0.380189	0.440555			0.831764	0.672977	0.824138	1.36773	2.22844	2.35505
247	gi|6321807	asparagine--tRNA ligase DED81 [Saccharomyces cerevisiae S288c]	Saccharomyces cerevisiae S288c			0.30479	0.483059	0.207014	0.123595	0.0946237	0.139316			3.22107	0.698232	0.436516	0.405509	0.613762			0.691831	0.731139	1.40605	4.7863	1.59956	7.04693
248	gi|398364809	DEAD-box ATP-dependent RNA helicase DBP2 [Saccharomyces cerevisiae S288c]	Saccharomyces cerevisiae S288c			0.717794	0.912011	0.580764	0.432514	0.272898	0.239883			1.36773	0.83946	0.60256	0.356451	0.346737			1.20226	2.1677	2.99226	4.20727	2.83139	4.09261
249	gi|6322167	protein translocase subunit TIM44 [Saccharomyces cerevisiae S288c]	Saccharomyces cerevisiae S288c			0.194089	0.316228	0.155597	0.270396	0.49204	0.130617			5.05825	0.847227	1.47231	2.67917	0.831764			5.29663	2.0893	1.1272	2.46604	1.18032	7.51623
250	gi|6322639	E1 ubiquitin-activating protein UBA1 [Saccharomyces cerevisiae S288c]	Saccharomyces cerevisiae S288c			2.70396	2.96483	1.19124	0.724436	1.1695	1.20226			0.363078	0.49204	0.334195	0.496592	0.524807			1.15878	0.613762	0.954993	2.22844	1.87068	0.816582
251	gi|6319806	protein disulfide isomerase PDI1 [Saccharomyces cerevisiae S288c]	Saccharomyces cerevisiae S288c			2.07014	1.0666	0.313329	0.30761	0.258226	0.510505			0.474242	0.18197	0.18197	0.157036	0.293765			0.496592	0.619441	0.642688	2.39883	3.34195	1.92309
252	gi|330443397	F1F0 ATP synthase subunit alpha [Saccharomyces cerevisiae S288c]	Saccharomyces cerevisiae S288c			0.990832	0.751623	7.7983	9.54993	4.48745	7.37904			0.990832	7.72681	9.63829	4.2462	6.48634			0.625173	1.94089	1.15878	0.103753	0.151356	0.131826
253	gi|6325331	transketolase TKL1 [Saccharomyces cerevisiae S288c]	Saccharomyces cerevisiae S288c			2.48886	1.07647	0.291072	0.180302	0.293765	0.409261			0.394457	0.143219	0.102802	0.158489	0.195884			0.831764	0.529663	0.765597	2.53513	5.01187	2.39883
254	gi|6320242	lysine--tRNA ligase KRS1 [Saccharomyces cerevisiae S288c]	Saccharomyces cerevisiae S288c			0.47863	0.570164	0.319154	0.366438	0.359749	0.474242			2.05116	0.704693	0.737904	0.758578	0.954993			0.794328	0.765597	0.737904	1.18032	1.02802	2.07014
255	gi|330443451	glycine--tRNA ligase [Saccharomyces cerevisiae S288c]	Saccharomyces cerevisiae S288c			1.43219	2.83139	0.642688	1.24738	0.717794	0.539511			0.685488	0.420727	0.816582	0.452898	0.349945			1.28233	2.63027	1.31826	5.29663	2.80543	1.8197
256	gi|6323357	ribosomal 60S subunit protein L38 [Saccharomyces cerevisiae S288c]	Saccharomyces cerevisiae S288c			0.539511	0.37325	1.80302	1.11686	0.515229	1.31826			1.8197	3.31131	2.14783	1.01859	2.53513			0.366438	0.765597	1.41906	0.255859	0.387258	0.744732
257	gi|6320840	Fmp52p [Saccharomyces cerevisiae S288c]	Saccharomyces cerevisiae S288c			1.94089	0.928966	0.787046	0.685488	0.744732	0.963829			0.505825	0.405509	0.353183	0.383707	0.49204			0.765597	0.704693	0.809096	0.954993	1.99526	1.01859
258	gi|6323887	tethering complex subunit PEP5 [Saccharomyces cerevisiae S288c]	Saccharomyces cerevisiae S288c			1.20226	0.625173	0.177011	0.263027	0.187068	0.21677			0.816582	0.18197	0.237684	0.164437	0.195884			0.794328	1.13763	0.816582	2.72898	5.01187	4.52898
259	gi|6322853	dynamin-like GTPase VPS1 [Saccharomyces cerevisiae S288c]	Saccharomyces cerevisiae S288c			0.559758	1.23595	0.316228	0.474242	0.253513	0.613762			1.75388	0.519996	0.816582	0.398107	1.05682			0.337287	0.787046	0.452898	2.33346	0.928966	1.59956
260	gi|6324512	Mam3p [Saccharomyces cerevisiae S288c]	Saccharomyces cerevisiae S288c			2.10863	1.95884	0.158489	0.140605	0.343558	0.237684			0.461318	0.0731139	0.077983	0.169044	0.125893			1.8197	0.636796	0.672977	5.15229	7.72681	4.13048
261	gi|6324902	myosin 2 [Saccharomyces cerevisiae S288c]	Saccharomyces cerevisiae S288c			2.44343	0.847227	0.744732	0.37325	1.01859	0.469894			0.401791	0.277971	0.155597	0.390841	0.183654			2.12814	0.744732	1.65959	2.31206	5.34564	2.0893
262	gi|6322120	ribosomal 40S subunit protein S24B [Saccharomyces cerevisiae S288c]	Saccharomyces cerevisiae S288c			1.14815	1.14815	1.0666	1.00925	0.990832	1.01859			0.855067	0.92045	0.870964	0.855067	0.879023			0.963829	0.981748	1.03753	1.11686	1.11686	0.963829
263	gi|14318517	Rab family GTPase SEC4 [Saccharomyces cerevisiae S288c]	Saccharomyces cerevisiae S288c			0.870964	0.870964	0.737904	0.648634	0.619441	0.937562			1.1272	0.83946	0.737904	0.704693	1.0666			0.660693	0.691831	0.77983	0.928966	0.92045	1.04713
264	gi|6322676	Ebp2p [Saccharomyces cerevisiae S288c]	Saccharomyces cerevisiae S288c			0.660693	0.912011	5.64937	4.40555	1.21339	1.22462			1.48594	7.94328	6.48634	1.80302	1.85353			0.963829	3.56451	4.57088	0.717794	0.529663	0.801678
265	gi|6324761	translation elongation factor Tu [Saccharomyces cerevisiae S288c]	Saccharomyces cerevisiae S288c			0.118032	0.20893	0.0794328	0.0691831	0.0698232	0.0691831			8.31764	0.519996	0.483059	0.544503	0.444631			1.19124	1.04713	1.09648	2.88403	2.208	14.1906
266	gi|6324828	protein-transporting protein SEC63 [Saccharomyces cerevisiae S288c]	Saccharomyces cerevisiae S288c			0.119124	0.158489	0.0448745	0.111686	0.0946237	0.0483059			8.01678	0.340408	1.1272	1.11686	0.401791			3.25087	2.91072	0.824138	2.85759	2.44343	19.9526
267	gi|6319975	Gcs1p [Saccharomyces cerevisiae S288c]	Saccharomyces cerevisiae S288c			2.85759	0.809096	1.28233	0.724436	1.47231	1.1272			0.343558	0.452898	0.263027	0.515229	0.432514			1.2942	0.608135	1.03753	0.794328	2.26986	0.870964
268	gi|6321877	Ipi1p [Saccharomyces cerevisiae S288c]	Saccharomyces cerevisiae S288c			1.14815	0.288403	1.51356	2.22844	2.53513	2.99226			0.855067	1.20226	1.8197	2.03236	2.55859			0.77983	0.57544	0.398107	0.0937562	0.383707	0.328095
269	gi|6320589	RNA-binding protein YRA1 [Saccharomyces cerevisiae S288c]	Saccharomyces cerevisiae S288c			2.42103	1.39316	2.91072	1.7378	0.704693	1.1695			0.405509	0.946237	0.685488	0.246604	0.356451			0.630957	1.45881	2.53513	1.22462	2.75423	0.83946
270	gi|398366111	tethering complex ATP-binding subunit VPS33 [Saccharomyces cerevisiae S288c]	Saccharomyces cerevisiae S288c			1.36773	1.67494	0.990832	0.679204	0.954993	0.794328			0.717794	0.717794	0.49204	0.691831	0.57544			1.19124	0.855067	1.23595	2.10863	1.70608	1.23595
271	gi|6322769	Tef4p [Saccharomyces cerevisiae S288c]	Saccharomyces cerevisiae S288c			1.8197	0.60256	0.207014	0.704693	0.636796	0.346737			0.539511	0.119124	0.285759	0.436516	0.180302			2.37684	1.87068	0.580764	2.18776	5.44503	2.83139
272	gi|6323568	Tcb3p [Saccharomyces cerevisiae S288c]	Saccharomyces cerevisiae S288c			1.1272	1.7378	0.963829	0.990832	0.92045	0.816582			0.870964	0.83946	0.870964	0.809096	0.717794			1.11686	1.20226	1.15878	2.0893	1.36773	1.20226
273	gi|6322095	25S rRNA (uracil2634-N3)-methyltransferase [Saccharomyces cerevisiae S288c]	Saccharomyces cerevisiae S288c			0.17378	0.136773	0.505825	0.524807	0.258226	0.164437			5.64937	1.78649	3.37287	1.09648	0.698232			1.58489	4.44631	2.83139	0.801678	1.40605	5.97035
274	gi|330443447	ubiquitin-binding serine/threonine protein kinase VPS15 [Saccharomyces cerevisiae S288c]	Saccharomyces cerevisiae S288c			1.15878	1.70608	0.30479	0.280543	0.77983	0.409261			0.847227	0.233346	0.201372	0.544503	0.299226			1.61436	0.586138	0.787046	4.87528	3.28095	2.39883
275	gi|6321984	bifunctional farnesyl-diphosphate farnesyltransferase/squalene synthase [Saccharomyces cerevisiae S288c]	Saccharomyces cerevisiae S288c			0.711214	1.5417	0.30761	0.564937	0.937562	0.244343			1.38038	0.356451	0.515229	0.912011	0.293765			3.87258	2.35505	1.24738	4.36516	3.34195	4.01791
276	gi|6323374	1,3-beta-D-glucan synthase [Saccharomyces cerevisiae S288c]	Saccharomyces cerevisiae S288c			0.100925	0.0263027	0.0340408	0.0343558	0.0313329	0.030479			9.72747	0.452898	0.469894	0.440555	0.229087			2.22844	1.85353	1.83654	1.08643	4.28549	31.9154
277	gi|6319481	histone H4 [Saccharomyces cerevisiae S288c]	Saccharomyces cerevisiae S288c			0.787046	0.981748	0.685488	0.642688	1.02802	0.452898			1.24738	0.801678	0.794328	1.20226	0.559758			2.24905	1.47231	1.5417	2.48886	1.75388	2.1677
278	gi|398365877	aspartate-semialdehyde dehydrogenase [Saccharomyces cerevisiae S288c]	Saccharomyces cerevisiae S288c			7.11213	0.564937	0.524807	0.619441	0.524807	0.630957			0.12942	0.0625173	0.105682	0.0529663	0.0717794			0.765597	1.00925	0.787046	0.912011	12.7057	1.55597
279	gi|6321429	3-isopropylmalate dehydratase LEU1 [Saccharomyces cerevisiae S288c]	Saccharomyces cerevisiae S288c			0.77983	0.496592	0.331131	0.285759	0.313329	0.301995			1.25893	0.376704	0.356451	0.366438	0.353183			1	1.00925	1.08643	1.83654	2.77971	3.25087
280	gi|6320637	translation initiation factor eIF3 core subunit g [Saccharomyces cerevisiae S288c]	Saccharomyces cerevisiae S288c			1.38038	0.660693	0.534564	0.246604	0.346737	0.172187			0.711214	0.301995	0.170608	0.253513	0.0963829			2.63027	1.77011	3.83707	4.52898	10.1859	5.70164
281	gi|398365977	proteasome regulatory particle base subunit RPT4 [Saccharomyces cerevisiae S288c]	Saccharomyces cerevisiae S288c			1.2942	0.353183	0.383707	0.293765	0.855067	0.222844			0.758578	0.409261	0.313329	0.972747	0.237684			4.57088	1.33045	1.75388	1.64437	4.13048	4.40555
282	gi|6323617	ribosomal 40S subunit protein S17A [Saccharomyces cerevisiae S288c]	Saccharomyces cerevisiae S288c			0.660693	1.67494	0.291072	0.16293	0.147231	0.440555			1.48594	0.42462	0.229087	0.226986	0.580764			0.353183	0.376704	0.717794	4.16869	1.69044	2.22844
282	gi|398366603	ribosomal 40S subunit protein S17B [Saccharomyces cerevisiae S288c]	Saccharomyces cerevisiae S288c
283	gi|6319522	ribosomal 40S subunit protein S11B [Saccharomyces cerevisiae S288c]	Saccharomyces cerevisiae S288c			0.487529	1.03753	0.42462	0.313329	0.787046	0.280543			2.01372	0.751623	0.679204	1.72187	0.534564			3.37287	1.25893	1.41906	4.09261	1.83654	3.49945
284	gi|6324260	ribosomal 60S subunit protein L16B [Saccharomyces cerevisiae S288c]	Saccharomyces cerevisiae S288c			0.224905	0.229087	0.559758	0.401791	3.16228	0.296483			4.36516	2.208	1.8197	10.4713	1.38038			10.4713	1.33045	1.90546	0.704693	0.711214	3.31131
285	gi|6324219	rRNA-binding ribosome biosynthesis protein NOP15 [Saccharomyces cerevisiae S288c]	Saccharomyces cerevisiae S288c			0.233346	0.188799	0.772681	0.519996	0.483059	0.591562			4.20727	3.63078	2.44343	2.22844	2.67917			0.83946	0.946237	1.31826	0.272898	0.366438	1.65959
286	gi|6320041	DExD/H-box ATP-dependent RNA helicase DHH1 [Saccharomyces cerevisiae S288c]	Saccharomyces cerevisiae S288c			0.855067	4.65586	1.97697	0.870964	1.64437	1.25893			1.14815	2.29087	0.981748	2.14783	1.48594			1.48594	0.648634	1.5417	3.7325	0.660693	0.77983
287	gi|398364789	putative ubiquitin-protein ligase UFD4 [Saccharomyces cerevisiae S288c]	Saccharomyces cerevisiae S288c			1.35519	1.21339	1.5417	1.78649	2.70396	1.2942			0.724436	1.1272	1.2942	1.97697	0.946237			2.0893	1.36773	1.18032	0.928966	1.03753	0.758578
288	gi|6323182	acetate--CoA ligase ACS2 [Saccharomyces cerevisiae S288c]	Saccharomyces cerevisiae S288c			1.40605	0.887156	0.487529	0.751623	0.465586	0.570164			0.698232	0.340408	0.529663	0.328095	0.398107			0.809096	1.30617	0.847227	1.5417	2.46604	1.72187
289	gi|6323969	translation initiation factor eIF3 core subunit c [Saccharomyces cerevisiae S288c]	Saccharomyces cerevisiae S288c			0.319154	0.334195	0.334195	0.390841	0.432514	0.334195			3.0761	0.946237	1.10662	1.20226	0.972747			1.22462	1.1272	0.963829	0.895365	1.00925	2.93765
290	gi|6320839	mannose-6-phosphate isomerase PMI40 [Saccharomyces cerevisiae S288c]	Saccharomyces cerevisiae S288c			2.39883	1.1695	0.731139	0.990832	2.0893	1.58489			0.409261	0.30479	0.409261	0.862979	0.654636			1.30617	0.619441	0.461318	0.737904	1.49968	0.619441
291	gi|398365985	proteasome regulatory particle lid subunit RPN8 [Saccharomyces cerevisiae S288c]	Saccharomyces cerevisiae S288c			0.580764	0.831764	1.03753	0.586138	0.666807	0.751623			1.69044	1.78649	1	1.15878	1.27057			0.895365	0.772681	1.36773	1.13763	0.772681	1.30617
292	gi|6323269	phosphatidylinositol 3-kinase VPS34 [Saccharomyces cerevisiae S288c]	Saccharomyces cerevisiae S288c			99.0832	0.954993	0.299226	0.346737	0.954993	0.440555			0.0465586	0.011272	0.0113763	0.012942	0.0131826			2.05116	0.608135	0.496592	1.61436	99.0832	2.22844
293	gi|398366333	peptidylprolyl isomerase FPR4 [Saccharomyces cerevisiae S288c]	Saccharomyces cerevisiae S288c			0.816582	0.809096	8.24138	6.0256	1.36773	2.01372			1.20226	10.8643	6.42688	1.43219	2.05116			0.666807	3.69828	6.48634	0.42462	0.47863	0.487529
294	gi|6324474	hypothetical protein YOL098C [Saccharomyces cerevisiae S288c]	Saccharomyces cerevisiae S288c			0.436516	1.10662	0.103753	0.11695	0.124738	0.105682			2.24905	0.346737	0.280543	0.376704	0.275423			1.38038	1.07647	1.21339	9.0365	3.56451	9.28966
295	gi|6322901	histone chaperone NAP1 [Saccharomyces cerevisiae S288c]	Saccharomyces cerevisiae S288c			0.432514	1.19124	0.319154	0.275423	0.246604	0.224905			2.26986	0.672977	0.672977	0.559758	0.496592			1.0666	1.2942	1.36773	5.19996	1.97697	4.36516
296	gi|6320120	ribosomal 40S subunit protein S16B [Saccharomyces cerevisiae S288c]	Saccharomyces cerevisiae S288c			0.981748	1.61436	1	1.1695	1.13763	0.895365			1	1.00925	1.18032	1.14815	0.903649			1.25893	1.2942	1.10662	1.80302	1.08643	1.09648
297	gi|6320332	pentafunctional protein ARO1p [Saccharomyces cerevisiae S288c]	Saccharomyces cerevisiae S288c			1.34276	0.824138	0.809096	0.711214	0.704693	0.912011			0.731139	0.597035	0.524807	0.515229	0.672977			0.758578	0.772681	0.879023	0.887156	1.45881	1.07647
298	gi|6325061	Apl5p [Saccharomyces cerevisiae S288c]	Saccharomyces cerevisiae S288c			0.824138	0.946237	0.322107	0.18197	0.534564	0.363078			1.19124	0.398107	0.180302	0.505825	0.383707			1.2942	0.440555	0.912011	1.94089	2.55859	2.70396
299	gi|6324191	adenylate cyclase-binding protein [Saccharomyces cerevisiae S288c]	Saccharomyces cerevisiae S288c			0.636796	0.724436	0.737904	0.731139	0.672977	0.765597			1.5417	1.14815	1.13763	1.04713	1.19124			0.870964	0.946237	0.954993	0.937562	0.824138	1.28233
300	gi|6319483	inorganic diphosphatase IPP1 [Saccharomyces cerevisiae S288c]	Saccharomyces cerevisiae S288c			0.794328	0.972747	0.246604	0.366438	0.280543	0.328095			1.23595	0.413047	0.42462	0.440555	0.505825			0.981748	0.963829	0.737904	3.69828	1.94089	2.99226
301	gi|6324660	Tcb1p [Saccharomyces cerevisiae S288c]	Saccharomyces cerevisiae S288c			4.7863	0.751623	0.660693	0.608135	0.510505	0.660693			0.205116	0.124738	0.121339	0.0895365	0.114815			0.758578	0.928966	0.981748	1.1272	8.55067	1.48594
302	gi|398366547	ribosomal protein P2B [Saccharomyces cerevisiae S288c]	Saccharomyces cerevisiae S288c			0.879023	1.20226	4.36516	1.57036	2.96483	10			1.11686	5.80764	1.90546	4.09261	11.1686			0.180302	0.10666	0.328095	0.0928966	0.0855067	0.0963829
303	gi|6321265	chromatin-binding exonuclease XRN1 [Saccharomyces cerevisiae S288c]	Saccharomyces cerevisiae S288c			0.457088	0.465586	0.416869	0.448745	0.981748	0.529663			2.14783	0.895365	0.972747	1.87068	1.13763			1.67494	0.847227	0.77983	0.879023	0.862979	1.85353
304	gi|6319489	alpha-1,2-mannosyltransferase MNN2 [Saccharomyces cerevisiae S288c]	Saccharomyces cerevisiae S288c			0.301995	0.299226	0.20893	0.161436	0.30761	0.346737			3.25087	0.801678	0.515229	1.03753	1.30617			0.963829	0.416869	0.679204	0.824138	0.751623	2.83139
305	gi|6323613	thioredoxin peroxidase TSA1 [Saccharomyces cerevisiae S288c]	Saccharomyces cerevisiae S288c			0.387258	1.18032	0.122462	0.127057	0.152757	0.265461			2.53513	0.310456	0.316228	0.432514	0.591562			0.698232	0.505825	0.487529	4.74242	1.65959	3.69828
306	gi|398365087	monothiol glutaredoxin GRX4 [Saccharomyces cerevisiae S288c]	Saccharomyces cerevisiae S288c			0.366438	1.09648	0.122462	0.149968	0.1	0.131826			2.67917	0.322107	0.409261	0.296483	0.409261			0.691831	0.946237	0.83946	8.87156	2.39883	7.44732
307	gi|6323585	IMP dehydrogenase IMD4 [Saccharomyces cerevisiae S288c]	Saccharomyces cerevisiae S288c			1.24738	0.291072	0.685488	0.288403	0.275423	0.648634			0.787046	0.420727	0.322107	0.296483	0.660693			0.474242	0.390841	0.831764	0.359749	1.48594	1.51356
308	gi|6323505	ER oxidoreductin [Saccharomyces cerevisiae S288c]	Saccharomyces cerevisiae S288c			5.34564	3.76704	0.809096	0.704693	0.47863	1.1695			0.183654	0.138038	0.0990832	0.0981748	0.244343			0.428549	0.60256	0.704693	2.53513	4.05509	0.83946
309	gi|398366503	arginine--tRNA ligase [Saccharomyces cerevisiae S288c]	Saccharomyces cerevisiae S288c			0.398107	0.15417	0.18197	0.224905	0.319154	0.207014			2.46604	0.346737	0.474242	0.685488	0.487529			1.31826	0.937562	0.679204	0.698232	2.01372	4.74242
310	gi|6321184	hexokinase 2 [Saccharomyces cerevisiae S288c]	Saccharomyces cerevisiae S288c			1.19124	1.30617	0.809096	0.92045	0.862979	0.954993			0.824138	0.666807	0.765597	0.717794	0.794328			0.895365	0.954993	0.831764	1.35519	1.23595	1.02802
311	gi|6320058	chaperonin-containing T-complex subunit CCT4 [Saccharomyces cerevisiae S288c]	Saccharomyces cerevisiae S288c			0.529663	0.496592	0.405509	0.212814	0.409261	0.325087			1.85353	0.724436	0.42462	0.794328	0.570164			1.41906	0.717794	1.15878	2.48886	1.72187	3.01995
312	gi|37362658	Ssz1p [Saccharomyces cerevisiae S288c]	Saccharomyces cerevisiae S288c			1.69044	1.24738	0.862979	0.570164	1.00925	2.60615			0.580764	0.564937	0.380189	0.666807	1.80302			0.346737	0.203236	0.275423	0.359749	0.544503	0.376704
313	gi|6325423	Rho family GTPase RHO1 [Saccharomyces cerevisiae S288c]	Saccharomyces cerevisiae S288c			0.963829	0.737904	0.103753	0.1	0.21677	0.133045			1.01859	0.0981748	0.0937562	0.21677	0.122462			2.42103	0.724436	0.794328	6.30957	8.01678	7.37904
314	gi|6320418	chaperonin-containing T-complex alpha subunit TCP1 [Saccharomyces cerevisiae S288c]	Saccharomyces cerevisiae S288c			2.48886	1.69044	0.559758	0.765597	1.88799	0.765597			0.394457	0.212814	0.343558	0.691831	0.325087			2.53513	0.981748	0.717794	1.92309	3.01995	1.28233
315	gi|6323967	1,3-beta-glucanosyltransferase GAS1 [Saccharomyces cerevisiae S288c]	Saccharomyces cerevisiae S288c			1.30617	1.18032	0.704693	0.57544	1	0.660693			0.751623	0.469894	0.42462	0.691831	0.444631			1.52757	0.903649	1.01859	2.14783	2.208	1.48594
316	gi|6325439	GTPase-activating protein SEC23 [Saccharomyces cerevisiae S288c]	Saccharomyces cerevisiae S288c			2.0893	1.55597	1.99526	2.60615	2.35505	2.03236			0.469894	0.946237	1.2942	1.13763	0.990832			1.14815	1.28233	0.954993	0.758578	0.990832	0.483059
317	gi|6319454	Pep1p [Saccharomyces cerevisiae S288c]	Saccharomyces cerevisiae S288c			1.41906	0.263027	0.544503	0.331131	1.02802	0.554626			0.691831	0.349945	0.21677	1.30617	0.366438			2.208	0.539511	1.04713	0.49204	2.67917	1.77011
318	gi|398364239	Frd1p [Saccharomyces cerevisiae S288c]	Saccharomyces cerevisiae S288c			2.1677	4.20727	1.1272	1.87068	1.33045	1.19124			0.452898	0.505825	0.847227	0.597035	0.534564			1.10662	1.61436	0.928966	3.53183	1.83654	0.824138
319	gi|6320071	homocitrate synthase LYS21 [Saccharomyces cerevisiae S288c]	Saccharomyces cerevisiae S288c			1.0666	6.72977	0.340408	0.440555	0.440555	0.366438			0.92045	0.296483	0.383707	0.337287	0.291072			1.09648	1.30617	0.954993	13.4276	3.37287	2.67917
319	gi|6320019	homocitrate synthase LYS20 [Saccharomyces cerevisiae S288c]	Saccharomyces cerevisiae S288c
320	gi|6319471	histone H2B [Saccharomyces cerevisiae S288c]	Saccharomyces cerevisiae S288c			0.515229	0.698232	0.809096	0.744732	0.824138	0.331131			1.90546	1.94089	1.92309	1.67494	0.672977			1.99526	2.83139	2.80543	2.03236	1.45881	2.96483
320	gi|398366183	histone H2B [Saccharomyces cerevisiae S288c]	Saccharomyces cerevisiae S288c
321	gi|6320010	ribosomal 60S subunit protein L35B [Saccharomyces cerevisiae S288c]	Saccharomyces cerevisiae S288c			0.277971	0.270396	0.895365	0.337287	0.440555	0.428549			3.53183	3.40408	1.34276	1.49968	1.83654			0.855067	0.731139	1.85353	0.544503	0.534564	2.29087
322	gi|7276233	casein kinase YCK3 [Saccharomyces cerevisiae S288c]	Saccharomyces cerevisiae S288c			1.38038	0.704693	0.340408	0.383707	0.862979	0.487529			0.711214	0.244343	0.30761	0.731139	0.319154			1.83654	0.758578	0.660693	1.6293	3.0761	2.01372
323	gi|6321881	H/ACA snoRNP pseudouridylase subunit GAR1 [Saccharomyces cerevisiae S288c]	Saccharomyces cerevisiae S288c			1.33045	0.963829	1.7378	0.794328	0.465586	0.855067			0.737904	1.23595	0.57544	0.328095	0.648634			0.534564	0.928966	1.87068	1.08643	1.51356	1.14815
324	gi|14318474	phosphomannomutase SEC53 [Saccharomyces cerevisiae S288c]	Saccharomyces cerevisiae S288c			1.41906	2.18776	0.280543	0.285759	0.210863	0.625173			0.691831	0.296483	0.265461	0.199526	0.613762			0.299226	0.416869	0.440555	2.70396	1.59956	1.57036
325	gi|398366403	ribosomal 40S subunit protein S12 [Saccharomyces cerevisiae S288c]	Saccharomyces cerevisiae S288c			3.04789	2.91072	1.24738	0.879023	1.22462	1.35519			0.322107	0.401791	0.30479	0.398107	0.461318			0.862979	0.630957	0.937562	2.05116	2.12814	0.724436
326	gi|6321327	ribosome biosynthesis protein NSA1 [Saccharomyces cerevisiae S288c]	Saccharomyces cerevisiae S288c			1.24738	1.44544	6.85488	10.5682	28.5759	9.12011			0.787046	5.10505	7.11213	22.4905	7.04693			6.13762	1.09648	0.539511	0.138038	0.139316	0.107647
327	gi|6323270	Csc1p [Saccharomyces cerevisiae S288c]	Saccharomyces cerevisiae S288c			0.157036	0.608135	0.0390841	0.0322107	0.0510505	0.0366438			5.70164	0.169044	0.136773	0.244343	0.157036			1.49968	0.809096	0.972747	17.378	6.25173	23.7684
328	gi|398364803	type 1 serine/threonine-protein phosphatase catalytic subunit GLC7 [Saccharomyces cerevisiae S288c]	Saccharomyces cerevisiae S288c			0.519996	0.625173	0.280543	0.291072	0.564937	0.416869			1.88799	0.534564	0.49204	1.05682	0.772681			1.36773	0.591562	0.636796	1.97697	1.27057	2.35505
329	gi|14318569	metallodipeptidase [Saccharomyces cerevisiae S288c]	Saccharomyces cerevisiae S288c			2.07014	1.07647	0.394457	0.586138	0.630957	0.648634			0.474242	0.197697	0.214783	0.267917	0.265461			0.870964	0.870964	0.564937	1.88799	3.69828	1.51356
330	gi|6323386	sedoheptulose-7-phosphate:D-glyceraldehyde-3-phosphate transaldolase TAL1 [Saccharomyces cerevisiae S288c]	Saccharomyces cerevisiae S288c			0.263027	0.564937	0.113763	0.155597	0.141906	0.188799			3.7325	0.401791	0.505825	0.49204	0.586138			0.77983	0.765597	0.625173	3.0761	1.67494	5.15229
331	gi|6320869	Rab family GTPase YPT31 [Saccharomyces cerevisiae S288c]	Saccharomyces cerevisiae S288c			0.580764	1.7378	0.114815	0.115878	0.113763	0.157036			1.69044	0.165959	0.177011	0.201372	0.229087			0.751623	0.608135	0.660693	10	4.28549	6.25173
332	gi|37362677	aspartate transaminase AAT2 [Saccharomyces cerevisiae S288c]	Saccharomyces cerevisiae S288c			0.222844	0.1	0.0519996	0.0524807	0.0554626	0.0765597			4.40555	0.0963829	0.103753	0.122462	0.11272			0.758578	0.619441	0.57544	2.10863	8.70964	12.8233
333	gi|37362649	glutamate--tRNA ligase GUS1 [Saccharomyces cerevisiae S288c]	Saccharomyces cerevisiae S288c			1.99526	0.679204	0.275423	0.291072	0.401791	0.255859			0.49204	0.102802	0.130617	0.155597	0.111686			1.72187	1.18032	1.00925	2.58226	8.79023	3.83707
334	gi|10383802	triglyceride lipase ATG15 [Saccharomyces cerevisiae S288c]	Saccharomyces cerevisiae S288c			0.685488	0.903649	0.564937	0.539511	0.672977	0.440555			1.43219	0.816582	0.787046	0.990832	0.636796			1.5417	1.21339	1.27057	2.05116	1.5417	2.22844
335	gi|6324105	Sqs1p [Saccharomyces cerevisiae S288c]	Saccharomyces cerevisiae S288c			1	0.544503	1.7378	1.51356	1.25893	1.64437			0.981748	1.77011	1.52757	1.24738	1.6293			0.765597	0.92045	1.07647	0.337287	0.60256	0.597035
336	gi|6322699	Mcr1p [Saccharomyces cerevisiae S288c]	Saccharomyces cerevisiae S288c			0.387258	0.717794	1.14815	0.847227	0.469894	0.831764			2.53513	2.67917	1.95884	1.1272	1.92309			0.586138	1.02802	1.45881	0.787046	0.510505	1.18032
337	gi|398365909	ribosomal 60S subunit protein L24B [Saccharomyces cerevisiae S288c]	Saccharomyces cerevisiae S288c			1.1695	1.10662	2.99226	1.58489	0.963829	1.49968			0.83946	2.99226	1.28233	0.831764	1.30617			0.597035	1.02802	2.10863	0.704693	0.751623	0.654636
338	gi|6319513	F1F0 ATP synthase subunit gamma [Saccharomyces cerevisiae S288c]	Saccharomyces cerevisiae S288c			0.265461	0.448745	0.704693	0.483059	1.80302	2.70396			3.69828	3.19154	2.01372	10.1859	9.2045			1.43219	0.183654	0.267917	0.178649	0.10666	0.363078
339	gi|6322866	Rab family GTPase YPT52 [Saccharomyces cerevisiae S288c]	Saccharomyces cerevisiae S288c			0.824138	1.19124	0.824138	0.731139	1	0.903649			1.19124	0.981748	0.879023	1.19124	1.08643			1.09648	0.801678	0.903649	1.30617	0.903649	1.08643
340	gi|6325245	mRNA-binding protein RRP12 [Saccharomyces cerevisiae S288c]	Saccharomyces cerevisiae S288c			3.13329	0.539511	0.619441	0.380189	0.515229	0.310456			0.313329	0.263027	0.127057	0.149968	0.1			1.70608	1.24738	2.24905	2.10863	9.81748	3.16228
341	gi|398365125	pyruvate dehydrogenase (acetyl-transferring) subunit E1 alpha [Saccharomyces cerevisiae S288c]	Saccharomyces cerevisiae S288c			1.87068	0.787046	0.642688	0.524807	0.544503	0.870964			0.524807	0.334195	0.270396	0.260615	0.413047			0.591562	0.580764	0.711214	0.887156	2.37684	1.1272
342	gi|6324098	Pdr16p [Saccharomyces cerevisiae S288c]	Saccharomyces cerevisiae S288c			1.87068	1.88799	0.524807	1.22462	1.30617	0.390841			0.524807	0.277971	0.625173	0.549541	0.210863			3.25087	3.16228	1.31826	4.44631	4.65586	2.51189
343	gi|6323899	Zn(2+) transporter ZRC1 [Saccharomyces cerevisiae S288c]	Saccharomyces cerevisiae S288c			1.92309	3.01995	0.711214	0.765597	1.08643	1.38038			0.510505	0.398107	0.440555	0.539511	0.724436			0.77983	0.586138	0.505825	2.01372	1.35519	0.711214
344	gi|6324680	SNAP receptor VAM3 [Saccharomyces cerevisiae S288c]	Saccharomyces cerevisiae S288c			0.954993	0.349945	0.128233	0.0496592	0.0679204	0.0691831			1.02802	0.10666	0.0444631	0.0672977	0.0630957			1.05682	0.49204	1.57036	6.36796	15.5597	14.1906
345	gi|6323021	Drs1p [Saccharomyces cerevisiae S288c]	Saccharomyces cerevisiae S288c			3.46737	3.0761	2.93765	6.0256	4.01791	2.07014			0.283139	0.772681	1.5417	1.05682	0.564937			1.83654	3.31131	1.57036	1.47231	1.7378	0.474242
346	gi|6324027	ribosomal 40S subunit protein S19B [Saccharomyces cerevisiae S288c]	Saccharomyces cerevisiae S288c			1.58489	2.46604	1.11686	1.48594	1.58489	4.28549			0.619441	0.704693	0.937562	1	2.70396			0.356451	0.340408	0.258226	0.559758	0.363078	0.229087
347	gi|6325097	leucine--tRNA ligase CDC60 [Saccharomyces cerevisiae S288c]	Saccharomyces cerevisiae S288c			2.37684	1.08643	0.505825	0.765597	0.539511	0.981748			0.413047	0.2208	0.313329	0.233346	0.465586			0.501187	0.679204	0.469894	1.09648	2.10863	1
348	gi|6323903	long-chain fatty acid-CoA ligase FAA4 [Saccharomyces cerevisiae S288c]	Saccharomyces cerevisiae S288c			0.636796	0.544503	0.205116	0.248886	0.263027	0.207014			1.5417	0.20893	0.260615	0.265461	0.21677			1.28233	1.22462	0.912011	2.91072	4.52898	4.74242
349	gi|6319926	chromatin-silencing transcriptional regulator TUP1 [Saccharomyces cerevisiae S288c]	Saccharomyces cerevisiae S288c			0.765597	5.24807	1.87068	1.02802	2.12814	2.58226			1.28233	2.37684	1.33045	2.75423	3.37287			0.801678	0.383707	0.724436	1.97697	0.291072	0.380189
350	gi|42742305	hypothetical protein YNL208W [Saccharomyces cerevisiae S288c]	Saccharomyces cerevisiae S288c			2.0893	2.208	0.580764	0.334195	0.630957	1.72187			0.469894	0.359749	0.201372	0.394457	1.21339			0.376704	0.194089	0.296483	1.33045	0.809096	0.570164
351	gi|398364281	Emp24p [Saccharomyces cerevisiae S288c]	Saccharomyces cerevisiae S288c			1.11686	1.23595	1.10662	0.787046	1.67494	1.44544			0.879023	0.972747	0.698232	1.47231	1.1695			1.15878	0.549541	0.77983	0.903649	0.83946	0.679204
352	gi|6323630	Erv25p [Saccharomyces cerevisiae S288c]	Saccharomyces cerevisiae S288c			0.794328	1.78649	0.444631	0.452898	0.831764	0.457088			1.23595	0.559758	0.608135	1.00925	0.559758			1.88799	1.10662	1.01859	3.90841	1.75388	2.14783
353	gi|398366023	Ytm1p [Saccharomyces cerevisiae S288c]	Saccharomyces cerevisiae S288c			0.390841	0.331131	0.619441	0.544503	0.963829	1.41906			2.51189	1.72187	1.48594	3.22107	3.25087			0.672977	0.37325	0.448745	0.265461	0.301995	0.691831
354	gi|6323138	thioredoxin peroxidase AHP1 [Saccharomyces cerevisiae S288c]	Saccharomyces cerevisiae S288c			6.79204	0.887156	0.296483	0.244343	0.363078	0.413047			0.147231	0.0505825	0.0474242	0.0619441	0.0580764			0.903649	0.564937	0.698232	2.22844	17.0608	2.37684
355	gi|6323379	karyopherin beta [Saccharomyces cerevisiae S288c]	Saccharomyces cerevisiae S288c			0.972747	0.325087	0.346737	0.505825	0.539511	0.390841			1.00925	0.322107	0.474242	0.515229	0.387258			1.33045	1.30617	0.765597	0.751623	2.53513	2.51189
356	gi|6322537	Mir1p [Saccharomyces cerevisiae S288c]	Saccharomyces cerevisiae S288c			1.03753	1	1.2942	1.61436	1.51356	1.57036			0.946237	1.23595	1.5417	1.44544	1.49968			0.954993	1.01859	0.816582	0.630957	0.654636	0.625173
357	gi|6323158	snoRNA-binding rRNA processing protein DIP2 [Saccharomyces cerevisiae S288c]	Saccharomyces cerevisiae S288c			2.29087	0.359749	1.18032	0.816582	1.04713	1.70608			0.428549	0.505825	0.349945	0.448745	0.737904			0.613762	0.474242	0.679204	0.210863	1.33045	0.57544
358	gi|6321599	Nsr1p [Saccharomyces cerevisiae S288c]	Saccharomyces cerevisiae S288c			0.559758	0.366438	0.383707	0.366438	0.30479	0.222844			1.75388	0.559758	0.539511	0.301995	0.242103			1.23595	1.92309	2.22844	1.95884	4.05509	4.40555
359	gi|398365103	branched-chain-amino-acid transaminase BAT1 [Saccharomyces cerevisiae S288c]	Saccharomyces cerevisiae S288c			2.22844	0.331131	0.981748	0.376704	1.58489	0.409261			0.440555	0.457088	0.164437	0.831764	0.178649			2.07014	0.570164	1.88799	0.691831	5.49541	2.39883
360	gi|6320119	ATP-dependent RNA helicase SUB2 [Saccharomyces cerevisiae S288c]	Saccharomyces cerevisiae S288c			0.963829	0.801678	0.801678	0.895365	0.887156	0.870964			1.01859	0.824138	0.92045	0.912011	0.895365			1.00925	1.01859	0.912011	0.912011	1.09648	1.1272
361	gi|6325281	i-AAA protease YME1 [Saccharomyces cerevisiae S288c]	Saccharomyces cerevisiae S288c			1.92309	0.879023	0.201372	0.214783	0.30479	0.195884			0.510505	0.0895365	0.11272	0.128233	0.083946			1.69044	1.20226	1.00925	4.52898	11.695	5.01187
362	gi|398365979	Gtr2p [Saccharomyces cerevisiae S288c]	Saccharomyces cerevisiae S288c			0.420727	0.226986	0.258226	0.337287	1.04713	1.04713			2.33346	0.685488	0.642688	2.12814	2.46604			0.630957	0.267917	0.337287	0.170608	0.398107	0.937562
363	gi|398364913	phosphogluconate dehydrogenase (decarboxylating) GND1 [Saccharomyces cerevisiae S288c]	Saccharomyces cerevisiae S288c			0.731139	0.862979	1.04713	0.83946	0.92045	1.08643			1.34276	1.43219	1.13763	1.25893	1.47231			0.83946	0.765597	0.963829	0.787046	0.666807	0.903649
364	gi|6322977	putative ferric-chelate reductase [Saccharomyces cerevisiae S288c]	Saccharomyces cerevisiae S288c			1.19124	1.0666	0.452898	0.474242	0.586138	0.580764			0.824138	0.380189	0.394457	0.487529	0.483059			1	0.809096	0.772681	1.8197	2.03236	1.69044
365	gi|63535562	L-serine/L-threonine ammonia-lyase CHA1 [Saccharomyces cerevisiae S288c]	Saccharomyces cerevisiae S288c			2.03236	1.24738	1.40605	1.6293	1.61436	1.31826			0.483059	0.679204	0.794328	0.794328	0.642688			1.22462	1.22462	1.05682	0.937562	1.52757	0.744732
366	gi|6322745	glutamine--fructose-6-phosphate transaminase (isomerizing) GFA1 [Saccharomyces cerevisiae S288c]	Saccharomyces cerevisiae S288c			1.67494	0.636796	0.981748	1.18032	0.758578	1.2942			0.586138	0.564937	0.519996	0.580764	0.744732			0.724436	0.831764	0.751623	0.457088	1.31826	0.758578
367	gi|6321236	bifunctional 2-aminoadipate transaminase/aromatic-amino-acid:2-oxoglutarate transaminase [Saccharomyces cerevisiae S288c]	Saccharomyces cerevisiae S288c			1.64437	0.92045	0.887156	1.10662	0.92045	1.08643			0.597035	0.534564	0.660693	0.554626	0.648634			0.847227	1.00925	0.816582	0.847227	1.51356	0.903649
368	gi|398366139	translation initiation factor eIF2B catalytic subunit epsilon [Saccharomyces cerevisiae S288c]	Saccharomyces cerevisiae S288c			0.120226	0.188799	0.0496592	0.0539511	0.158489	0.0515229			8.16582	0.49204	0.432514	2.14783	0.416869			5.64937	1.0666	1.14815	3.59749	2.35505	19.0546
369	gi|398366021	chaperonin-containing T-complex subunit CCT6 [Saccharomyces cerevisiae S288c]	Saccharomyces cerevisiae S288c			4.05509	0.981748	0.549541	1.15878	0.586138	0.654636			0.242103	0.120226	0.246604	0.114815	0.164437			0.824138	1.55597	0.847227	1.49968	5.97035	1.49968
370	gi|6320809	RNA binding protein SNU13 [Saccharomyces cerevisiae S288c]	Saccharomyces cerevisiae S288c			0.77983	1.27057	2.24905	3.56451	0.679204	1.11686			1.25893	3.37287	6.08135	0.887156	1.97697			0.469894	3.01995	1.65959	0.990832	0.496592	0.879023
371	cont|000394|Trypa5	cont|000394|Trypa5|PromTArt5 Promega trypsin artifact 5 K to R mods (22391, 2914)(1987, 2003).				2.44343	0.559758	12.0226	2.88403	5.10505	1.04713			0.401791	3.25087	0.625173	1.80302	0.366438			7.24436	2.46604	14.3219	0.539511	2.67917	0.937562
372	gi|398365741	mRNA-binding ribosome synthesis protein NOC2 [Saccharomyces cerevisiae S288c]	Saccharomyces cerevisiae S288c			0.954993	0.972747	1.30617	1.38038	1.20226	1.07647			1.02802	1.35519	1.43219	1.24738	1.11686			1.10662	1.27057	1.19124	0.895365	0.879023	0.912011
373	gi|6319326	phosphoribosylaminoimidazolesuccinocarboxamide synthase [Saccharomyces cerevisiae S288c]	Saccharomyces cerevisiae S288c			0.363078	0.586138	0.205116	0.141906	0.113763	0.139316			2.70396	0.524807	0.398107	0.296483	0.409261			0.717794	0.990832	1.34276	4.20727	2.39883	7.04693
374	gi|6324081	DNA-directed RNA polymerase I subunit RPA49 [Saccharomyces cerevisiae S288c]	Saccharomyces cerevisiae S288c			0.608135	0.120226	0.110662	0.0831764	0.229087	0.114815			1.61436	0.248886	0.178649	0.469894	0.229087			1.99526	0.831764	0.972747	1.44544	4.28549	8.55067
375	gi|398364883	ribosomal 40S subunit protein S7B [Saccharomyces cerevisiae S288c]	Saccharomyces cerevisiae S288c			1.94089	1.77011	0.862979	0.809096	0.903649	0.903649			0.505825	0.452898	0.420727	0.461318	0.469894			0.954993	0.870964	0.937562	1.94089	2.0893	1.08643
376	gi|6323859	Tom40p [Saccharomyces cerevisiae S288c]	Saccharomyces cerevisiae S288c			0.299226	0.855067	0.194089	0.570164	1.30617	0.369828			3.28095	0.704693	2.26986	7.04693	1.44544			3.46737	1.39316	0.376704	1.88799	0.679204	2.65461
377	gi|6324772	Bfr1p [Saccharomyces cerevisiae S288c]	Saccharomyces cerevisiae S288c			6.42688	5.34564	1.78649	1.78649	1.21339	2.14783			0.152757	0.214783	0.248886	0.178649	0.316228			0.570164	0.794328	0.801678	2.37684	3.10456	0.457088
378	gi|398364767	translation initiation factor eIF2 subunit alpha [Saccharomyces cerevisiae S288c]	Saccharomyces cerevisiae S288c			0.192309	0.296483	0.141906	0.251189	0.210863	0.229087			5.10505	0.765597	1.19124	1.0666	1.22462			0.758578	0.937562	0.60256	1.44544	0.801678	4.28549
379	gi|6324533	ribosomal 40S subunit protein S15 [Saccharomyces cerevisiae S288c]	Saccharomyces cerevisiae S288c			0.972747	1.78649	1.18032	0.608135	0.591562	1			1.00925	1.47231	0.666807	0.648634	1.10662			0.529663	0.586138	1.44544	1.95884	0.887156	0.981748
380	gi|6323554	alpha-tubulin TUB1 [Saccharomyces cerevisiae S288c]	Saccharomyces cerevisiae S288c			0.862979	0.104713	0.121339	0.131826	0.104713	0.42462			1.13763	0.0887156	0.124738	0.1	0.283139			0.270396	0.349945	0.214783	0.405509	3.46737	2.31206
381	gi|398365815	prohibitin subunit PHB1 [Saccharomyces cerevisiae S288c]	Saccharomyces cerevisiae S288c			0.831764	1.1272	0.903649	0.679204	0.654636	0.809096			1.18032	1.08643	0.794328	0.758578	0.946237			0.801678	0.831764	1.13763	1.40605	1.03753	1.21339
382	gi|6321332	Mlc1p [Saccharomyces cerevisiae S288c]	Saccharomyces cerevisiae S288c			0.233346	0.972747	0.255859	0.272898	0.461318	0.505825			4.20727	1.18032	1.24738	1.72187	2.1677			0.758578	0.539511	0.510505	2.24905	0.452898	1.94089
383	gi|398364435	Gvp36p [Saccharomyces cerevisiae S288c]	Saccharomyces cerevisiae S288c			0.744732	1	0.963829	1.01859	1.38038	0.963829			1.31826	1.2942	1.34276	1.78649	1.28233			1.36773	1.04713	1	1.01859	0.765597	1.01859
384	gi|6323843	glycine decarboxylase subunit P [Saccharomyces cerevisiae S288c]	Saccharomyces cerevisiae S288c			1.5417	3.22107	0.937562	0.954993	1.33045	1.38038			0.636796	0.60256	0.613762	0.862979	0.895365			0.954993	0.685488	0.666807	2.31206	1.09648	0.711214
385	gi|6324594	Hsp10p [Saccharomyces cerevisiae S288c]	Saccharomyces cerevisiae S288c			1.57036	0.636796	0.660693	0.928966	1.33045	2.83139			0.625173	0.359749	0.519996	0.666807	1.51356			0.337287	0.237684	0.207014	0.187068	0.648634	0.346737
386	gi|398364371	Rsc8p [Saccharomyces cerevisiae S288c]	Saccharomyces cerevisiae S288c			2.67917	1.75388	1.10662	1.83654	0.654636	0.794328			0.366438	0.405509	0.672977	0.242103	0.293765			0.816582	2.26986	1.36773	2.18776	3.34195	1.23595
387	gi|6324109	adenylosuccinate synthase [Saccharomyces cerevisiae S288c]	Saccharomyces cerevisiae S288c			1.39316	1.43219	1.11686	0.972747	1.1272	1.05682			0.704693	0.794328	0.691831	0.801678	0.751623			1.05682	0.912011	1.04713	1.34276	1.30617	0.928966
388	gi|6321924	Ecm14p [Saccharomyces cerevisiae S288c]	Saccharomyces cerevisiae S288c			0.275423	0.49204	0.0937562	0.0824138	0.177011	0.1			3.56451	0.285759	0.235505	0.49204	0.376704			1.30617	0.613762	0.751623	4.16869	2.60615	9.81748
389	gi|6322825	Tcd2p [Saccharomyces cerevisiae S288c]	Saccharomyces cerevisiae S288c			0.353183	0.283139	0.190546	0.2208	0.359749	0.170608			2.77971	0.428549	0.515229	0.887156	0.452898			1.94089	1.13763	0.937562	1.47231	2.1677	5.7544
390	gi|398366177	zinc finger-containing protein ZPR1 [Saccharomyces cerevisiae S288c]	Saccharomyces cerevisiae S288c			0.642688	0.83946	0.608135	0.586138	0.654636	0.501187			1.52757	0.928966	0.895365	1.00925	0.772681			1.2942	1.14815	1.19124	1.65959	1.27057	1.95884
391	gi|6323569	Golgi transport complex subunit COG8 [Saccharomyces cerevisiae S288c]	Saccharomyces cerevisiae S288c			1.09648	21.4783	1.14815	1	1.00925	1.36773			0.895365	1.03753	0.903649	0.912011	1.23595			0.731139	0.724436	0.831764	13.8038	0.794328	0.717794
392	gi|398366359	Slh1p [Saccharomyces cerevisiae S288c]	Saccharomyces cerevisiae S288c			1.33045	0.928966	0.353183	0.474242	1.7378	0.334195			0.737904	0.299226	0.369828	1.5417	0.277971			5.24807	1.44544	1.04713	2.72898	3.53183	2.93765
393	gi|6323570	Dak1p [Saccharomyces cerevisiae S288c]	Saccharomyces cerevisiae S288c			5.59758	3.80189	1.87068	1.61436	3.13329	1.99526			0.175388	0.280543	0.255859	0.529663	0.291072			1.64437	0.809096	0.946237	2.10863	3.37287	0.49204
394	gi|6323795	translation initiation factor eIF3 subunit i [Saccharomyces cerevisiae S288c]	Saccharomyces cerevisiae S288c			0.981748	0.672977	0.291072	0.343558	0.452898	0.283139			1	0.270396	0.291072	0.465586	0.237684			1.90546	1.28233	1.02802	2.46604	4.13048	3.46737
395	gi|6323553	D-arabinono-1,4-lactone oxidase [Saccharomyces cerevisiae S288c]	Saccharomyces cerevisiae S288c			1.25893	1.33045	0.870964	1.44544	1.99526	1.34276			0.77983	0.679204	1.1272	1.58489	1.04713			1.48594	1.05682	0.642688	0.981748	0.937562	0.731139
396	gi|6321612	Rbg2p [Saccharomyces cerevisiae S288c]	Saccharomyces cerevisiae S288c			1.03753	0.83946	0.591562	0.660693	0.608135	0.672977			0.946237	0.564937	0.630957	0.580764	0.642688			0.903649	0.972747	0.879023	1.23595	1.52757	1.45881
397	gi|6324741	ribosomal 40S subunit protein S28A [Saccharomyces cerevisiae S288c]	Saccharomyces cerevisiae S288c			2.53513	1.5417	1.47231	1.23595	1.24738	1.47231			0.387258	0.580764	0.487529	0.483059	0.580764			0.83946	0.831764	0.990832	1.03753	1.69044	0.666807
397	gi|6323294	ribosomal 40S subunit protein S28B [Saccharomyces cerevisiae S288c]	Saccharomyces cerevisiae S288c
398	gi|6322994	putative AAA family ATPase RIX7 [Saccharomyces cerevisiae S288c]	Saccharomyces cerevisiae S288c			1.28233	0.401791	0.432514	0.436516	0.195884	0.310456			0.765597	0.337287	0.337287	0.151356	0.239883			0.625173	1.39316	1.39316	1.28233	4.09261	3.16228
399	gi|6324378	saccharopine dehydrogenase (NADP+, L-glutamate-forming) [Saccharomyces cerevisiae S288c]	Saccharomyces cerevisiae S288c			1.8197	4.16869	0.954993	1.7378	0.642688	1.38038			0.539511	0.519996	0.879023	0.363078	0.751623			0.444631	1.18032	0.679204	3.0761	1.30617	0.711214
400	gi|6323509	hydroxymethylglutaryl-CoA synthase [Saccharomyces cerevisiae S288c]	Saccharomyces cerevisiae S288c			1.13763	0.310456	0.293765	0.258226	0.188799	0.903649			0.862979	0.239883	0.212814	0.161436	0.654636			0.218776	0.30761	0.349945	0.387258	1.49968	1.08643
401	gi|6322564	superoxide dismutase SOD1 [Saccharomyces cerevisiae S288c]	Saccharomyces cerevisiae S288c			0.744732	0.394457	0.175388	0.120226	0.194089	0.233346			1.31826	0.239883	0.161436	0.283139	0.299226			0.847227	0.474242	0.737904	1.90546	3.28095	4.20727
402	gi|398365575	homoserine dehydrogenase [Saccharomyces cerevisiae S288c]	Saccharomyces cerevisiae S288c			0.188799	0.187068	0.0887156	0.103753	0.149968	0.147231			5.19996	0.457088	0.801678	0.83946	0.794328			1.04713	1	0.570164	1.22462	1.23595	6.66807
403	gi|33438776	hypothetical protein YCR075W-A [Saccharomyces cerevisiae S288c]	Saccharomyces cerevisiae S288c			3.80189	1.55597	1.1695	0.440555	1.49968	2.05116			0.258226	0.272898	0.148594	0.369828	0.47863			0.794328	0.21677	0.452898	0.903649	2.05116	0.47863
404	gi|398364257	ion-transporting P-type ATPase SPF1 [Saccharomyces cerevisiae S288c]	Saccharomyces cerevisiae S288c			0.49204	1.65959	0.448745	0.625173	0.505825	0.630957			1.99526	0.903649	1.24738	1.01859	1.27057			0.794328	0.981748	0.711214	2.91072	0.772681	1.55597
405	gi|6325367	DNA-directed RNA polymerase core subunit RPC40 [Saccharomyces cerevisiae S288c]	Saccharomyces cerevisiae S288c			1.0666	0.981748	1.02802	1.07647	0.92045	1.05682			0.92045	0.963829	1	0.855067	0.981748			0.862979	1.01859	0.972747	0.92045	1	0.928966
406	gi|398366207	exportin CRM1 [Saccharomyces cerevisiae S288c]	Saccharomyces cerevisiae S288c			0.242103	1.02802	0.390841	0.405509	1.20226	0.296483			4.05509	1.6293	1.69044	5.64937	1.19124			3.90841	1.41906	1.33045	2.88403	0.824138	3.31131
407	gi|398366097	Adh6p [Saccharomyces cerevisiae S288c]	Saccharomyces cerevisiae S288c			7.31139	2.07014	0.549541	0.619441	0.724436	0.691831			0.134276	0.0801678	0.0972747	0.0903649	0.0895365			1.03753	0.887156	0.787046	2.10863	10.9648	1.41906
408	gi|6325038	Arf family GTPase SAR1 [Saccharomyces cerevisiae S288c]	Saccharomyces cerevisiae S288c			0.636796	0.275423	0.222844	0.383707	0.229087	0.212814			1.5417	0.405509	0.642688	0.356451	0.331131			1.08643	1.70608	1.15878	1.36773	2.96483	4.61318
409	gi|398366379	translation initiation factor eIF3 core subunit b [Saccharomyces cerevisiae S288c]	Saccharomyces cerevisiae S288c			0.559758	0.717794	0.847227	1.02802	0.704693	0.679204			1.75388	1.52757	1.8197	1.25893	1.21339			1.02802	1.48594	1.23595	1.03753	0.809096	1.44544
410	gi|6319303	protein phosphatase 2A structural subunit TPD3 [Saccharomyces cerevisiae S288c]	Saccharomyces cerevisiae S288c			1.47231	0.672977	1.22462	1.41906	0.660693	1.27057			0.666807	0.847227	1.00925	0.465586	0.912011			0.515229	1.14815	0.972747	0.501187	1.07647	0.772681
411	gi|6322352	snoRNA-binding rRNA-processing protein UTP10 [Saccharomyces cerevisiae S288c]	Saccharomyces cerevisiae S288c			1.10662	0.30479	0.387258	0.444631	1.22462	0.340408			0.887156	0.275423	0.337287	0.903649	0.255859			3.66438	1.48594	1.13763	0.847227	3.83707	2.88403
412	gi|6323755	acetolactate synthase catalytic subunit [Saccharomyces cerevisiae S288c]	Saccharomyces cerevisiae S288c			0.539511	0.660693	0.539511	0.529663	0.496592	0.636796			1.8197	0.990832	0.963829	0.912011	1.1695			0.772681	0.824138	0.83946	1.01859	0.83946	1.5417
413	gi|6320863	translation initiation factor eIF2 subunit gamma [Saccharomyces cerevisiae S288c]	Saccharomyces cerevisiae S288c			1.1695	1.13763	1.03753	1.05682	1.92309	1.20226			0.83946	0.887156	0.895365	1.6293	1.01859			1.58489	0.870964	0.855067	0.937562	0.963829	0.816582
414	gi|6319553	translation initiation factor eIF3 core subunit a [Saccharomyces cerevisiae S288c]	Saccharomyces cerevisiae S288c			0.544503	0.570164	0.325087	0.349945	0.405509	0.349945			1.80302	0.586138	0.642688	0.724436	0.648634			1.10662	0.990832	0.895365	1.6293	1.51356	2.80543
415	gi|6325389	ribosomal 40S subunit protein S23B [Saccharomyces cerevisiae S288c]	Saccharomyces cerevisiae S288c			2.01372	15.9956	0.698232	0.660693	0.524807	0.465586			0.487529	0.325087	0.337287	0.246604	0.242103			1.0666	1.47231	1.47231	27.0396	4.05509	2.10863
416	gi|6319988	Nop6p [Saccharomyces cerevisiae S288c]	Saccharomyces cerevisiae S288c			1.43219	1.80302	0.831764	0.613762	0.469894	0.608135			0.685488	0.654636	0.42462	0.359749	0.440555			0.751623	0.963829	1.38038	3.13329	2.22844	1.61436
417	gi|7839211	gag-pol fusion protein [Saccharomyces cerevisiae S288c]	Saccharomyces cerevisiae S288c			0.625173	0.636796	0.539511	0.428549	0.679204	0.60256			1.57036	0.855067	0.679204	1.07647	0.954993			1.11686	0.704693	0.887156	1.04713	1.02802	1.6293
417	gi|7839209	gag-pol fusion protein [Saccharomyces cerevisiae S288c]	Saccharomyces cerevisiae S288c
417	gi|6323597	gag-pol fusion protein [Saccharomyces cerevisiae S288c]	Saccharomyces cerevisiae S288c
417	gi|6322010	gag-pol fusion protein [Saccharomyces cerevisiae S288c]	Saccharomyces cerevisiae S288c
417	gi|6319486	gag-pol fusion protein [Saccharomyces cerevisiae S288c]	Saccharomyces cerevisiae S288c
417	gi|398365961	gag-pol fusion protein [Saccharomyces cerevisiae S288c]	Saccharomyces cerevisiae S288c
417	gi|7839199	gag-pol fusion protein [Saccharomyces cerevisiae S288c]	Saccharomyces cerevisiae S288c
417	gi|6323694	gag-pol fusion protein [Saccharomyces cerevisiae S288c]	Saccharomyces cerevisiae S288c
417	gi|398364997	gag-pol fusion protein [Saccharomyces cerevisiae S288c]	Saccharomyces cerevisiae S288c
417	gi|7839171	gag-pol fusion protein [Saccharomyces cerevisiae S288c]	Saccharomyces cerevisiae S288c
417	gi|6322489	gag-pol fusion protein [Saccharomyces cerevisiae S288c]	Saccharomyces cerevisiae S288c
417	gi|7839207	gag-pol fusion protein [Saccharomyces cerevisiae S288c]	Saccharomyces cerevisiae S288c
417	gi|7839197	gag-pol fusion protein [Saccharomyces cerevisiae S288c]	Saccharomyces cerevisiae S288c
417	gi|7839187	gag-pol fusion protein [Saccharomyces cerevisiae S288c]	Saccharomyces cerevisiae S288c
417	gi|6323601	gag-pol fusion protein [Saccharomyces cerevisiae S288c]	Saccharomyces cerevisiae S288c
417	gi|6322487	gag-pol fusion protein [Saccharomyces cerevisiae S288c]	Saccharomyces cerevisiae S288c
417	gi|398364825	gag-pol fusion protein [Saccharomyces cerevisiae S288c]	Saccharomyces cerevisiae S288c
417	gi|7839162	gag-pol fusion protein [Saccharomyces cerevisiae S288c]	Saccharomyces cerevisiae S288c
417	gi|7839205	gag-pol fusion protein [Saccharomyces cerevisiae S288c]	Saccharomyces cerevisiae S288c
417	gi|7839185	gag-pol fusion protein [Saccharomyces cerevisiae S288c]	Saccharomyces cerevisiae S288c
417	gi|7839173	gag-pol fusion protein [Saccharomyces cerevisiae S288c]	Saccharomyces cerevisiae S288c
417	gi|7839164	gag-pol fusion protein [Saccharomyces cerevisiae S288c]	Saccharomyces cerevisiae S288c
417	gi|7839152	gag-pol fusion protein [Saccharomyces cerevisiae S288c]	Saccharomyces cerevisiae S288c
417	gi|20336767	gag-pol fusion protein [Saccharomyces cerevisiae S288c]	Saccharomyces cerevisiae S288c
417	gi|7839160	gag-pol fusion protein [Saccharomyces cerevisiae S288c]	Saccharomyces cerevisiae S288c
417	gi|7839194	gag-pol fusion protein [Saccharomyces cerevisiae S288c]	Saccharomyces cerevisiae S288c
418	gi|6323028	dynamin-related GTPase DNM1 [Saccharomyces cerevisiae S288c]	Saccharomyces cerevisiae S288c			0.895365	0.539511	0.487529	0.586138	0.711214	0.559758			1.09648	0.534564	0.642688	0.77983	0.613762			1.25893	1.03753	0.862979	0.954993	1.59956	1.75388
419	gi|398365145	Pet10p [Saccharomyces cerevisiae S288c]	Saccharomyces cerevisiae S288c			0.114815	0.233346	0.111686	0.0954993	0.135519	0.114815			8.55067	0.787046	0.765597	1.05682	0.870964			1.18032	0.847227	0.937562	2.22844	1.1272	8.55067
420	gi|398364593	5-methyltetrahydropteroyltriglutamate-homocysteine S-methyltransferase [Saccharomyces cerevisiae S288c]	Saccharomyces cerevisiae S288c			1.08643	0.349945	0.401791	0.416869	0.60256	0.465586			0.903649	0.366438	0.380189	0.549541	0.428549			1.27057	0.879023	0.847227	0.744732	2.29087	2.10863
421	gi|6325276	MCM DNA helicase complex subunit MCM4 [Saccharomyces cerevisiae S288c]	Saccharomyces cerevisiae S288c			0.322107	0.510505	0.246604	0.188799	0.139316	0.177011			3.04789	0.505825	0.416869	0.346737	0.436516			0.737904	0.946237	1.20226	2.39883	2.24905	5.54626
422	gi|6325290	histidine--tRNA ligase [Saccharomyces cerevisiae S288c]	Saccharomyces cerevisiae S288c			6.66807	2.05116	0.452898	0.847227	0.751623	0.672977			0.147231	0.0831764	0.121339	0.127057	0.0937562			0.954993	1.14815	0.57544	2.51189	10.4713	1.45881
423	gi|6320321	mitochondrial 54S ribosomal protein MRPL1 [Saccharomyces cerevisiae S288c]	Saccharomyces cerevisiae S288c			1.40605	2.75423	5.15229	4.2462	3.83707	2.14783			0.698232	3.94457	2.93765	2.80543	1.52757			2.18776	2.14783	2.12814	1.1272	0.642688	0.457088
424	gi|86558908	Cbr1p [Saccharomyces cerevisiae S288c]	Saccharomyces cerevisiae S288c			0.244343	0.60256	0.105682	0.103753	0.242103	0.0870964			4.01791	0.349945	0.316228	0.744732	0.296483			2.31206	1	1.18032	8.16582	3.31131	11.272
425	gi|398365941	Arf family guanine nucleotide exchange factor SEC7 [Saccharomyces cerevisiae S288c]	Saccharomyces cerevisiae S288c			0.224905	0.444631	0.0711213	0.0619441	0.157036	0.107647			4.36516	0.316228	0.322107	0.887156	0.534564			1.85353	0.515229	0.580764	3.90841	1.83654	9.12011
426	gi|6323179	Stm1p [Saccharomyces cerevisiae S288c]	Saccharomyces cerevisiae S288c			1.47231	3.01995	1.87068	1.28233	1.04713	1.77011			0.666807	1.35519	0.963829	0.787046	1.30617			0.57544	0.731139	1.0666	1.90546	0.751623	0.554626
427	gi|6321437	sterol-4-alpha-carboxylate 3-dehydrogenase (decarboxylating) [Saccharomyces cerevisiae S288c]	Saccharomyces cerevisiae S288c			1.15878	0.870964	0.648634	0.946237	0.648634	0.824138			0.847227	0.554626	0.816582	0.554626	0.704693			0.77983	1.14815	0.77983	1.05682	1.39316	1.19124
428	gi|398364687	RNA-binding RNA processing protein NOP9 [Saccharomyces cerevisiae S288c]	Saccharomyces cerevisiae S288c			1.11686	0.744732	0.549541	0.717794	0.824138	0.625173			0.879023	0.483059	0.630957	0.724436	0.554626			1.30617	1.13763	0.870964	1.18032	1.77011	1.57036
429	gi|6324739	dynamin-like GTPase SEY1 [Saccharomyces cerevisiae S288c]	Saccharomyces cerevisiae S288c			0.226986	1.10662	0.0717794	0.101859	0.104713	0.0809096			4.32514	0.328095	0.554626	0.751623	0.37325			1.90546	1.49968	0.847227	15.5597	2.63027	12.1339
430	gi|6325400	Rrp15p [Saccharomyces cerevisiae S288c]	Saccharomyces cerevisiae S288c			0.809096	1.0666	2.48886	2.37684	1.13763	2.0893			1.21339	3.04789	2.91072	1.39316	2.55859			0.539511	1.1272	1.18032	0.505825	0.383707	0.469894
431	gi|6320395	syntaxin-binding protein [Saccharomyces cerevisiae S288c]	Saccharomyces cerevisiae S288c			0.895365	1.00925	0.648634	0.630957	0.586138	0.862979			1.09648	0.717794	0.698232	0.648634	0.963829			0.666807	0.724436	0.744732	1.14815	1.01859	1.13763
432	gi|6324231	Ras family GTPase RAS2 [Saccharomyces cerevisiae S288c]	Saccharomyces cerevisiae S288c			0.642688	0.903649	0.636796	0.937562	0.648634	0.765597			1.52757	0.981748	1.44544	1	1.18032			0.83946	1.22462	0.824138	1.18032	0.831764	1.28233
433	gi|398366155	Aha1p [Saccharomyces cerevisiae S288c]	Saccharomyces cerevisiae S288c			0.954993	1.11686	0.981748	0.870964	1.18032	0.809096			1.02802	1.01859	0.903649	1.22462	0.83946			1.44544	1.0666	1.20226	1.35519	1.1695	1.21339
434	gi|6322452	chaperonin-containing T-complex subunit CCT8 [Saccharomyces cerevisiae S288c]	Saccharomyces cerevisiae S288c			3.53183	0.912011	0.737904	0.879023	0.816582	0.704693			0.277971	0.172187	0.190546	0.188799	0.178649			1.08643	1.10662	0.990832	1.33045	5.49541	1.39316
435	gi|6325441	dolichyl-phosphate beta-D-mannosyltransferase [Saccharomyces cerevisiae S288c]	Saccharomyces cerevisiae S288c			0.218776	0.167494	0.103753	0.130617	0.185353	0.143219			4.32514	0.457088	0.630957	0.816582	0.619441			1.27057	0.946237	0.685488	1.2942	1.58489	6.48634
436	gi|6324499	Dsc2p [Saccharomyces cerevisiae S288c]	Saccharomyces cerevisiae S288c
437	gi|6320073	ribosomal protein P1B [Saccharomyces cerevisiae S288c]	Saccharomyces cerevisiae S288c			0.398107	0.394457	0.16293	0.155597	0.164437	0.214783			2.46604	0.325087	0.356451	0.343558	0.510505			0.666807	0.630957	0.642688	1.39316	1.92309	4.57088
438	gi|14318521	putative ATP-dependent RNA helicase SPB4 [Saccharomyces cerevisiae S288c]	Saccharomyces cerevisiae S288c			0.946237	0.272898	1.02802	1.41906	0.679204	1.05682			1.03753	1.00925	1.40605	0.887156	1.07647			0.801678	1.33045	0.946237	0.299226	0.912011	0.928966
439	gi|6324194	peptidylprolyl isomerase FPR1 [Saccharomyces cerevisiae S288c]	Saccharomyces cerevisiae S288c			0.519996	0.328095	0.20893	0.199526	0.158489	0.334195			1.88799	0.432514	0.363078	0.272898	0.539511			0.448745	0.619441	0.672977	1.19124	1.8197	2.93765
440	gi|398366099	exosome non-catalytic core subunit SKI6 [Saccharomyces cerevisiae S288c]	Saccharomyces cerevisiae S288c			13.9316	1.19124	3.28095	3.16228	2.72898	1.78649			0.0704693	0.224905	0.169044	0.123595	0.119124			1.51356	1.80302	1.94089	0.660693	8.24138	0.549541
441	gi|398365209	Vac7p [Saccharomyces cerevisiae S288c]	Saccharomyces cerevisiae S288c			2.48886	0.349945	0.244343	0.12942	0.169044	0.172187			0.343558	0.0625173	0.0487528	0.0452898	0.0524807			0.809096	0.613762	1.34276	1.90546	16.293	5.70164
442	gi|6323335	aconitate hydratase ACO1 [Saccharomyces cerevisiae S288c]	Saccharomyces cerevisiae S288c			0.809096	0.824138	0.831764	0.831764	0.751623	0.758578			1.21339	1.01859	1.01859	0.92045	0.928966			0.981748	1.08643	1.08643	1.07647	1.05682	1.2942
443	gi|83578109	Jip5p [Saccharomyces cerevisiae S288c]	Saccharomyces cerevisiae S288c			1.69044	0.816582	1.87068	4.74242	0.824138	0.816582			0.580764	1.11686	3.7325	0.510505	0.474242			1.02802	6.91831	2.42103	1	2.07014	1.20226
444	gi|37362683	Scj1p [Saccharomyces cerevisiae S288c]	Saccharomyces cerevisiae S288c			1.24738	0.862979	1.40605	1	0.711214	1.07647			0.787046	1.11686	0.794328	0.564937	0.855067			0.654636	0.92045	1.2942	0.801678	1.14815	0.912011
445	gi|398364755	Urb1p [Saccharomyces cerevisiae S288c]	Saccharomyces cerevisiae S288c			0.660693	0.483059	0.580764	0.380189	3.43558	0.487529			1.48594	0.654636	0.505825	2.93765	0.586138			4.40555	0.737904	1.11686	0.903649	1.67494	2.01372
446	gi|6322637	phosphatidylinositol-3-phosphatase SAC1 [Saccharomyces cerevisiae S288c]	Saccharomyces cerevisiae S288c			11.9124	2.01372	0.794328	1.55597	1.21339	1.07647			0.0824138	0.0847227	0.111686	0.151356	0.0879023			1.11686	1.43219	0.731139	1.88799	10.9648	0.912011
447	gi|6320490	bifunctional diacylglycerol diphosphate phosphatase/phosphatidate phosphatase [Saccharomyces cerevisiae S288c]	Saccharomyces cerevisiae S288c			2.53513	1.45881	0.474242	0.280543	0.296483	0.275423			0.387258	0.246604	0.12942	0.172187	0.145881			1.09648	0.92045	1.75388	4.48745	6.72977	3.56451
448	gi|398366209	Rtn1p [Saccharomyces cerevisiae S288c]	Saccharomyces cerevisiae S288c			1	0.824138	0.772681	0.765597	0.648634	0.724436			0.981748	0.772681	0.758578	0.648634	0.717794			0.895365	1.04713	1.0666	1.13763	1.36773	1.35519
449	gi|6323928	fatty acid alpha-hydroxylase [Saccharomyces cerevisiae S288c]	Saccharomyces cerevisiae S288c			0.11272	0.990832	0.990832	0.291072	0.114815	0.0816582			8.70964	2.99226	1.00925	0.549541	0.239883			2.29087	4.16869	8.79023	12.4738	4.09261	12.0226
450	gi|6325194	protein translocase subunit TIM50 [Saccharomyces cerevisiae S288c]	Saccharomyces cerevisiae S288c			0.390841	4.44631	0.169044	0.197697	0.322107	0.177011			2.51189	0.452898	0.636796	0.981748	0.549541			1.75388	1.14815	0.816582	15.2757	1.78649	5.54626
451	gi|6323853	v-SNARE protein VTI1 [Saccharomyces cerevisiae S288c]	Saccharomyces cerevisiae S288c			2.65461	1.10662	0.625173	0.299226	0.554626	0.744732			0.369828	0.258226	0.124738	0.205116	0.291072			0.672977	0.356451	0.801678	1.90546	3.37287	1.31826
452	gi|6322338	Mtc1p [Saccharomyces cerevisiae S288c]	Saccharomyces cerevisiae S288c			1.5417	1.1272	1.28233	1.40605	1.41906	1.40605			0.636796	0.816582	0.903649	0.912011	0.903649			1	0.990832	0.903649	0.794328	1.08643	0.698232
453	gi|6324625	Ett1p [Saccharomyces cerevisiae S288c]	Saccharomyces cerevisiae S288c			1.69044	1.27057	0.185353	0.15417	0.139316	0.167494			0.580764	0.103753	0.0879023	0.0794328	0.0963829			0.912011	0.954993	1.15878	9.12011	10	5.86138
454	gi|6323740	snoRNA-binding rRNA-processing protein UTP15 [Saccharomyces cerevisiae S288c]	Saccharomyces cerevisiae S288c			1.1695	1.13763	0.862979	0.92045	0.744732	0.772681			0.83946	0.731139	0.77983	0.630957	0.660693			0.946237	1.1695	1.09648	1.51356	1.48594	1.27057
455	gi|398365273	acid phosphatase DET1 [Saccharomyces cerevisiae S288c]	Saccharomyces cerevisiae S288c			1.0666	1.08643	0.831764	0.704693	0.580764	0.816582			0.92045	0.772681	0.660693	0.544503	0.765597			0.704693	0.855067	1	1.30617	1.28233	1.20226
456	gi|6320235	Pst2p [Saccharomyces cerevisiae S288c]	Saccharomyces cerevisiae S288c			0.398107	0.428549	0.903649	1.00925	1.10662	1.6293			2.46604	2.22844	2.63027	2.60615	3.94457			0.625173	0.630957	0.534564	0.277971	0.248886	0.60256
457	gi|6320596	amphiphysin [Saccharomyces cerevisiae S288c]	Saccharomyces cerevisiae S288c			0.704693	0.436516	0.343558	0.349945	0.356451	0.390841			1.39316	0.483059	0.49204	0.505825	0.554626			0.903649	0.887156	0.870964	1.10662	1.77011	2.51189
458	gi|6324745	sphinganine kinase LCB4 [Saccharomyces cerevisiae S288c]	Saccharomyces cerevisiae S288c			0.895365	2.80543	0.549541	1.64437	0.580764	0.937562			1.09648	0.630957	1.97697	0.630957	1.18032			0.570164	1.65959	0.529663	2.91072	0.831764	1.04713
459	gi|86558907	glycerol-1-phosphatase RHR2 [Saccharomyces cerevisiae S288c]	Saccharomyces cerevisiae S288c			0.192309	0.0816582	0.0363078	0.0310456	0.0237684	0.0283139			4.09261	0.212814	0.147231	0.111686	0.135519			0.809096	1.25893	1.92309	2.91072	7.24436	24.8886
460	gi|6320276	Paa1p [Saccharomyces cerevisiae S288c]	Saccharomyces cerevisiae S288c			0.672977	0.83946	1.22462	1.14815	1.57036	0.912011			1.45881	1.8197	1.69044	2.31206	1.35519			1.70608	1.24738	1.33045	0.903649	0.724436	1.07647
461	gi|398365953	translation termination factor GTPase eRF3 [Saccharomyces cerevisiae S288c]	Saccharomyces cerevisiae S288c			2.58226	3.46737	1.21339	1.02802	1.01859	0.972747			0.380189	0.469894	0.394457	0.390841	0.37325			1.03753	1.04713	1.23595	3.56451	2.63027	1.00925
462	gi|6325183	putative AAA family ATPase YTA6 [Saccharomyces cerevisiae S288c]	Saccharomyces cerevisiae S288c			0.197697	0.130617	0.285759	0.296483	0.210863	0.0912011			4.96592	1.41906	1.19124	0.772681	0.409261			3.01995	3.25087	2.96483	1.59956	2.39883	10.7647
463	gi|6324663	Rab family GTPase VPS21 [Saccharomyces cerevisiae S288c]	Saccharomyces cerevisiae S288c			1.01859	0.744732	0.613762	0.642688	0.519996	0.630957			0.963829	0.597035	0.625173	0.501187	0.608135			0.816582	1.00925	0.963829	1.1695	1.61436	1.55597
464	gi|398364417	adenosylhomocysteinase [Saccharomyces cerevisiae S288c]	Saccharomyces cerevisiae S288c			0.613762	0.380189	0.18197	0.183654	0.178649	0.235505			1.59956	0.325087	0.30479	0.30761	0.432514			0.679204	0.685488	0.724436	1.45881	2.26986	4.16869
465	gi|6320129	E3 ubiquitin-protein ligase BRE1 [Saccharomyces cerevisiae S288c]	Saccharomyces cerevisiae S288c			1.28233	1.31826	0.737904	0.895365	0.765597	0.744732			0.765597	0.570164	0.691831	0.591562	0.580764			1.00925	1.18032	0.972747	1.75388	1.69044	1.31826
466	gi|6322325	ribosomal 40S subunit protein S21B [Saccharomyces cerevisiae S288c]	Saccharomyces cerevisiae S288c			0.972747	7.24436	0.928966	0.564937	1.02802	3.83707			1.00925	1.09648	0.619441	1.22462	4.20727			0.222844	0.135519	0.222844	2.46604	0.233346	0.255859
467	gi|398365307	Eht1p [Saccharomyces cerevisiae S288c]	Saccharomyces cerevisiae S288c			2.1677	5.7544	1.49968	3.59749	1.64437	1.10662			0.452898	0.591562	1.43219	0.717794	0.409261			1.47231	3.0761	1.35519	4.20727	2.39883	0.887156
468	gi|6322673	Zn(2+) transporter ZRT3 [Saccharomyces cerevisiae S288c]	Saccharomyces cerevisiae S288c			1.87068	0.524807	0.0981748	0.0505825	0.0440555	0.092045			0.524807	0.057544	0.0288403	0.0277971	0.0465586			0.461318	0.501187	1.19124	7.58578	18.5353	10.5682
469	gi|6323882	oxidoreductase [Saccharomyces cerevisiae S288c]	Saccharomyces cerevisiae S288c			0.619441	0.862979	0.758578	0.816582	1.20226	0.751623			1.58489	1.21339	1.30617	1.92309	1.21339			1.58489	1.07647	1	1.13763	0.809096	1.30617
470	gi|6323510	Pga3p [Saccharomyces cerevisiae S288c]	Saccharomyces cerevisiae S288c			4.48745	14.1906	1.11686	1.58489	2.85759	1.7378			0.218776	0.224905	0.322107	0.515229	0.432514			1.45881	0.794328	0.564937	4.96592	2.26986	0.564937
471	gi|398364261	H(+)-transporting V0 sector ATPase subunit c [Saccharomyces cerevisiae S288c]	Saccharomyces cerevisiae S288c			1.40605	1.43219	0.135519	0.136773	0.452898	0.122462			0.666807	0.105682	0.0787046	0.205116	0.0751623			3.40408	1.02802	1.47231	10.4713	12.3595	8.01678
472	gi|6322350	chaperonin-containing T-complex subunit CCT7 [Saccharomyces cerevisiae S288c]	Saccharomyces cerevisiae S288c			1.04713	2.48886	0.794328	1.14815	1.14815	0.903649			0.937562	0.758578	1.09648	1.09648	0.855067			1.27057	1.25893	0.870964	2.96483	1.14815	1.08643
473	gi|6323016	mRNA-binding protein PUF3 [Saccharomyces cerevisiae S288c]	Saccharomyces cerevisiae S288c			2.12814	4.52898	0.870964	0.937562	0.457088	0.401791			0.461318	0.322107	0.390841	0.17378	0.157036			1.31826	2.77971	2.12814	10.3753	6.25173	2.44343
474	gi|10383787	hypothetical protein YCR023C [Saccharomyces cerevisiae S288c]	Saccharomyces cerevisiae S288c			0.912011	0.529663	0.235505	0.248886	0.337287	0.346737			1.07647	0.237684	0.319154	0.398107	0.369828			1.01859	0.794328	0.613762	1.47231	2.65461	2.83139
475	gi|14318526	proteasome regulatory particle lid subunit RPN11 [Saccharomyces cerevisiae S288c]	Saccharomyces cerevisiae S288c			0.879023	1.02802	0.787046	0.928966	0.772681	0.862979			1.11686	0.887156	1.04713	0.870964	0.972747			0.879023	1.05682	0.903649	1.18032	1.00925	1.13763
476	gi|398364327	Lsb3p [Saccharomyces cerevisiae S288c]	Saccharomyces cerevisiae S288c			1.03753	1.61436	0.912011	0.92045	0.691831	0.691831			0.946237	0.862979	0.847227	0.648634	0.648634			0.990832	1.31826	1.30617	2.22844	1.51356	1.41906
477	gi|6323177	tethering complex subunit PEP3 [Saccharomyces cerevisiae S288c]	Saccharomyces cerevisiae S288c			1.14815	0.717794	0.267917	0.251189	0.328095	0.283139			0.855067	0.253513	0.242103	0.30479	0.270396			1.13763	0.879023	0.928966	2.51189	3.63078	3.46737
478	gi|6319837	acetolactate synthase regulatory subunit [Saccharomyces cerevisiae S288c]	Saccharomyces cerevisiae S288c			13.4276	0.660693	0.608135	0.642688	2.51189	0.887156			0.0698232	0.0390841	0.0436516	0.20893	0.0554626			4.40555	0.737904	0.654636	0.772681	16.7494	1.10662
479	gi|6322988	membrane morphogenesis protein VPS13 [Saccharomyces cerevisiae S288c]	Saccharomyces cerevisiae S288c			0.143219	1.61436	0.277971	0.353183	0.57544	0.280543			6.85488	1.7378	2.1677	3.76704	1.70608			2.12814	1.25893	1.00925	4.96592	0.57544	3.49945
480	gi|6323515	NADH-ubiquinone reductase (H(+)-translocating) NDI1 [Saccharomyces cerevisiae S288c]	Saccharomyces cerevisiae S288c			0.420727	0.751623	1.69044	2.91072	8.01678	3.49945			2.33346	3.90841	6.79204	16.7494	7.87046			3.66438	0.855067	0.469894	0.212814	0.124738	0.280543
481	gi|9755331	ribosomal 60S subunit protein L34A [Saccharomyces cerevisiae S288c]	Saccharomyces cerevisiae S288c			0.452898	0.413047	0.816582	1.28233	4.61318	0.963829			2.1677	1.85353	2.77971	9.90832	2.1677			4.65586	1.30617	0.847227	0.401791	0.452898	1.01859
481	gi|6322137	ribosomal 60S subunit protein L34B [Saccharomyces cerevisiae S288c]	Saccharomyces cerevisiae S288c
482	gi|6325137	beclin 1 [Saccharomyces cerevisiae S288c]	Saccharomyces cerevisiae S288c			0.758578	4.65586	0.30761	0.165959	0.20893	0.474242			1.2942	0.401791	0.218776	0.277971	0.642688			0.457088	0.322107	0.554626	8.31764	1.52757	2.07014
483	gi|6324601	Hsp90 cochaperone STI1 [Saccharomyces cerevisiae S288c]	Saccharomyces cerevisiae S288c			4.20727	7.72681	1.47231	1.2942	6.13762	8.16582			0.233346	0.319154	0.299226	1.35519	1.95884			0.469894	0.134276	0.144544	0.648634	0.501187	0.120226
484	gi|6321829	H(+)-transporting V1 sector ATPase subunit G [Saccharomyces cerevisiae S288c]	Saccharomyces cerevisiae S288c			18.0302	10.4713	0.879023	0.731139	1.13763	1.88799			0.0539511	0.0457088	0.0448745	0.0591562	0.10666			0.597035	0.387258	0.436516	6.19441	9.12011	0.519996
485	gi|50593217	prohibitin subunit PHB2 [Saccharomyces cerevisiae S288c]	Saccharomyces cerevisiae S288c			1.1272	1.1695	0.92045	1.14815	0.801678	0.824138			0.870964	0.809096	1.00925	0.704693	0.731139			0.963829	1.38038	1.10662	1.40605	1.34276	1.19124
486	gi|6324463	Zeo1p [Saccharomyces cerevisiae S288c]	Saccharomyces cerevisiae S288c			0.711214	0.903649	0.903649	0.717794	0.416869	0.92045			1.38038	1.25893	1.00925	0.570164	1.2942			0.444631	0.772681	0.981748	1.01859	0.758578	1.0666
487	gi|6323625	Ppz1p [Saccharomyces cerevisiae S288c]	Saccharomyces cerevisiae S288c			1.94089	1.04713	0.679204	0.751623	0.787046	0.698232			0.505825	0.346737	0.383707	0.401791	0.356451			1.11686	1.0666	0.963829	1.48594	2.75423	1.40605
488	gi|6325147	Gde1p [Saccharomyces cerevisiae S288c]	Saccharomyces cerevisiae S288c			0.744732	1.10662	0.990832	1.10662	0.912011	1.09648			1.31826	1.33045	1.47231	1.21339	1.45881			0.824138	1	0.895365	1.00925	0.672977	0.895365
489	gi|6321614	squalene monooxygenase [Saccharomyces cerevisiae S288c]	Saccharomyces cerevisiae S288c			0.937562	1.09648	0.685488	0.77983	0.862979	0.809096			1.04713	0.724436	0.824138	0.912011	0.855067			1.05682	0.954993	0.831764	1.33045	1.14815	1.21339
490	gi|6325369	RNA-binding ribosome biosynthesis protein MRD1 [Saccharomyces cerevisiae S288c]	Saccharomyces cerevisiae S288c			3.37287	0.765597	0.390841	0.369828	1.72187	0.428549			0.291072	0.101859	0.0981748	0.334195	0.0895365			5.19996	0.816582	1.05682	3.76704	10.9648	2.29087
491	gi|6322608	branched-chain-amino-acid transaminase BAT2 [Saccharomyces cerevisiae S288c]	Saccharomyces cerevisiae S288c			0.691831	2.58226	0.420727	0.461318	0.394457	0.619441			1.41906	0.60256	0.660693	0.564937	0.887156			0.630957	0.737904	0.672977	4.69894	1.10662	1.58489
492	gi|6322547	Emc2p [Saccharomyces cerevisiae S288c]	Saccharomyces cerevisiae S288c			2.48886	0.505825	0.140605	0.159956	0.30761	0.270396			0.394457	0.0751623	0.0954993	0.125893	0.0794328			1.35519	0.794328	0.619441	4.01791	12.3595	3.63078
493	gi|6320793	guanosine diphosphatase [Saccharomyces cerevisiae S288c]	Saccharomyces cerevisiae S288c			1.27057	3.90841	1.36773	2.99226	2.29087	1.70608			0.772681	1.07647	2.35505	1.80302	1.33045			1.34276	1.7378	0.801678	2.26986	0.737904	0.57544
494	gi|6324328	citrate (Si)-synthase CIT1 [Saccharomyces cerevisiae S288c]	Saccharomyces cerevisiae S288c			0.49204	3.13329	0.698232	0.937562	7.51623	1.02802			1.99526	1.40605	1.85353	9.12011	2.07014			5.49541	0.903649	0.679204	2.85759	0.474242	0.954993
495	gi|10383792	Syp1p [Saccharomyces cerevisiae S288c]	Saccharomyces cerevisiae S288c			0.660693	1.24738	0.666807	0.903649	0.505825	1.0666			1.48594	1	1.35519	0.751623	1.59956			0.465586	0.847227	0.619441	1.1695	0.613762	0.92045
496	gi|398365205	proteasome regulatory particle base subunit RPT5 [Saccharomyces cerevisiae S288c]	Saccharomyces cerevisiae S288c			0.758578	0.946237	0.630957	0.448745	0.847227	0.679204			1.2942	0.824138	0.586138	1.10662	0.887156			1.23595	0.654636	0.92045	1.38038	1.10662	1.44544
497	gi|398365417	DNA-directed RNA polymerase II core subunit RPB2 [Saccharomyces cerevisiae S288c]	Saccharomyces cerevisiae S288c			1.55597	1.03753	1.19124	1.24738	1.38038	1.1695			0.630957	0.758578	0.794328	0.870964	0.744732			1.1695	1.05682	1.01859	0.879023	1.31826	0.83946
498	gi|6322725	Ssh4p [Saccharomyces cerevisiae S288c]	Saccharomyces cerevisiae S288c			1.14815	1.31826	0.862979	0.765597	1.95884	0.648634			0.855067	0.751623	0.666807	1.67494	0.564937			3.01995	1.18032	1.33045	1.99526	1.7378	1.51356
499	gi|6324291	isocitrate dehydrogenase (NAD(+)) IDH1 [Saccharomyces cerevisiae S288c]	Saccharomyces cerevisiae S288c			0.501187	0.685488	0.510505	0.515229	0.586138	0.619441			1.95884	1.01859	1.02802	1.15878	1.22462			0.937562	0.824138	0.816582	1.09648	0.801678	1.58489
500	gi|27469358	dolichyl-phosphate-mannose-protein mannosyltransferase PMT2 [Saccharomyces cerevisiae S288c]	Saccharomyces cerevisiae S288c			0.758578	0.711214	0.510505	0.554626	0.487529	0.685488			1.2942	0.666807	0.724436	0.636796	0.895365			0.704693	0.801678	0.737904	1.02802	1.09648	1.43219
501	gi|398366347	methionine--tRNA ligase MES1 [Saccharomyces cerevisiae S288c]	Saccharomyces cerevisiae S288c			0.83946	0.580764	0.501187	0.534564	1.5417	0.483059			1.1695	0.613762	0.672977	2.05116	0.619441			2.99226	1.07647	0.972747	1.1695	1.58489	2.03236
502	gi|6324574	exosome nuclease subunit RRP6 [Saccharomyces cerevisiae S288c]	Saccharomyces cerevisiae S288c			0.224905	2.67917	0.199526	0.343558	0.190546	0.185353			4.36516	0.895365	1.61436	0.737904	0.816582			0.895365	1.78649	1.09648	10.4713	1.20226	5.29663
503	gi|398366427	Signal recognition particle receptor subunit alpha [Saccharomyces cerevisiae S288c]	Saccharomyces cerevisiae S288c			0.847227	0.990832	0.855067	0.744732	0.625173	0.77983			1.15878	1	0.870964	0.731139	0.912011			0.794328	0.946237	1.08643	1.25893	1.07647	1.25893
504	gi|6325172	Sec16p [Saccharomyces cerevisiae S288c]	Saccharomyces cerevisiae S288c			0.666807	0.672977	0.564937	0.534564	0.717794	0.47863			1.47231	0.83946	0.794328	1.0666	0.711214			1.48594	1.10662	1.1695	1.39316	1.38038	2.05116
505	gi|6322361	1-phosphatidylinositol 4-kinase LSB6 [Saccharomyces cerevisiae S288c]	Saccharomyces cerevisiae S288c			2.208	1.61436	1.85353	0.895365	0.937562	1			0.444631	0.83946	0.405509	0.42462	0.448745			0.937562	0.895365	1.83654	1.59956	2.18776	0.981748
506	gi|6321249	ribosomal 40S subunit protein S26A [Saccharomyces cerevisiae S288c]	Saccharomyces cerevisiae S288c			0.165959	0.544503	0.0937562	0.0981748	0.0946237	0.0972747			5.91562	0.505825	0.534564	0.440555	0.487529			0.895365	1.08643	1.02802	5.80764	2.01372	10.0925
506	gi|6320978	ribosomal 40S subunit protein S26B [Saccharomyces cerevisiae S288c]	Saccharomyces cerevisiae S288c
507	gi|398365973	Tif4631p [Saccharomyces cerevisiae S288c]	Saccharomyces cerevisiae S288c			1.11686	0.928966	0.870964	1.01859	1.34276	0.963829			0.879023	0.772681	0.903649	1.20226	0.862979			1.38038	1.03753	0.895365	0.954993	1.13763	1.01859
508	gi|6324225	2-isopropylmalate synthase LEU4 [Saccharomyces cerevisiae S288c]	Saccharomyces cerevisiae S288c			5.44503	17.378	0.847227	0.954993	1.80302	1.14815			0.180302	0.149968	0.155597	0.319154	0.175388			1.88799	0.831764	0.737904	10.666	5.59758	0.855067
509	gi|6323246	peptidylprolyl isomerase CPR6 [Saccharomyces cerevisiae S288c]	Saccharomyces cerevisiae S288c			3.10456	3.69828	1.11686	0.448745	0.483059	2.48886			0.316228	0.293765	0.135519	0.138038	0.570164			0.197697	0.178649	0.359749	1.61436	1.72187	0.394457
510	gi|398366449	rRNA-processing protein BFR2 [Saccharomyces cerevisiae S288c]	Saccharomyces cerevisiae S288c			2.83139	0.765597	1.97697	1.30617	0.928966	1.10662			0.346737	0.685488	0.457088	0.325087	0.387258			0.831764	1.1695	1.77011	0.685488	2.53513	0.887156
511	gi|6324371	diphosphomevalonate decarboxylase MVD1 [Saccharomyces cerevisiae S288c]	Saccharomyces cerevisiae S288c			1.69044	0.226986	0.428549	0.487529	0.515229	0.824138			0.580764	0.285759	0.296483	0.319154	0.534564			0.586138	0.519996	0.47863	0.251189	1.83654	1.19124
512	cont|000259	Q2UVX4 SWISS-PROT:Q2UVX4 (Bos taurus) Complement C3 precursor				0.586138	0.390841	0.698232	0.972747	1.36773	1.08643			1.67494	1.18032	1.65959	2.33346	1.83654			1.24738	0.887156	0.636796	0.356451	0.534564	0.903649
513	gi|6322876	Dbp7p [Saccharomyces cerevisiae S288c]	Saccharomyces cerevisiae S288c			0.0440555	0.0648634	0.125893	0.0731139	0.0981748	0.0698232			20.893	3.40408	2.80543	2.60615	2.14783			1.19124	1.33045	1.59956	0.666807	0.457088	13.1826
514	gi|6323333	bifunctional cysteine synthase/O-acetylhomoserine aminocarboxypropyltransferase MET17 [Saccharomyces cerevisiae S288c]	Saccharomyces cerevisiae S288c			0.954993	0.322107	0.37325	0.349945	0.554626	0.591562			1.02802	0.383707	0.353183	0.570164	0.613762			0.92045	0.57544	0.619441	0.539511	1.59956	1.65959
515	gi|6322119	Mam33p [Saccharomyces cerevisiae S288c]	Saccharomyces cerevisiae S288c			0.711214	1.1272	0.92045	0.787046	0.972747	0.903649			1.38038	1.28233	1.08643	1.34276	1.25893			1.0666	0.862979	1.01859	1.23595	0.77983	1.08643
516	gi|6324379	Bre5p [Saccharomyces cerevisiae S288c]	Saccharomyces cerevisiae S288c			0.376704	1.25893	0.654636	0.613762	0.246604	0.42462			2.60615	1.35519	1.78649	0.630957	1.1695			0.544503	1.49968	1.08643	2.53513	0.83946	2.31206
517	gi|6321754	ribosomal 60S subunit protein L8A [Saccharomyces cerevisiae S288c]	Saccharomyces cerevisiae S288c			0.328095	0.251189	2.03236	1.21339	0.666807	4.44631			2.99226	5.86138	3.80189	2.12814	10.666			0.190546	0.288403	0.413047	0.0737904	0.092045	0.2208
518	gi|6324262	ribosomal 60S subunit protein L9B [Saccharomyces cerevisiae S288c]	Saccharomyces cerevisiae S288c			0.608135	0.398107	6.30957	3.94457	0.847227	2.07014			1.61436	7.72681	5.05825	1.33045	3.16228			0.409261	1.5417	2.85759	0.190546	0.310456	0.474242
519	gi|6320197	proteasome regulatory particle base subunit RPT2 [Saccharomyces cerevisiae S288c]	Saccharomyces cerevisiae S288c			0.737904	0.608135	0.613762	0.698232	1.94089	0.679204			1.33045	0.824138	0.928966	2.58226	0.903649			2.83139	1.01859	0.903649	0.887156	1.08643	1.44544
520	gi|6322379	Iml2p [Saccharomyces cerevisiae S288c]	Saccharomyces cerevisiae S288c			99.0832	0.0110662	0.0110662	0.0110662	0.0110662	0.0110662			99.0832	0.0110662	0.0110662	0.0110662	0.0110662			1.47231	1.33045	1.13763	0.691831	99.0832	99.0832
521	gi|6320874	ATP-binding cassette family ATPase ARB1 [Saccharomyces cerevisiae S288c]	Saccharomyces cerevisiae S288c			0.21677	1.88799	0.155597	0.144544	0.188799	0.143219			4.52898	0.331131	0.369828	0.529663	0.293765			1.8197	1.24738	1.1272	8.01678	3.34195	6.85488
522	gi|14318501	dihydrolipoyl dehydrogenase [Saccharomyces cerevisiae S288c]	Saccharomyces cerevisiae S288c			1.01859	0.487529	1.31826	1.14815	0.831764	1.35519			0.963829	1.28233	1.11686	0.809096	1.31826			0.608135	0.83946	0.963829	0.356451	0.744732	0.724436
523	gi|6320720	dithiol glutaredoxin GRX2 [Saccharomyces cerevisiae S288c]	Saccharomyces cerevisiae S288c			1.59956	1.90546	1.6293	1.33045	1.24738	1.11686			0.613762	1.00925	0.824138	0.772681	0.691831			1.10662	1.18032	1.44544	1.69044	1.41906	0.879023
524	gi|6325333	Opy2p [Saccharomyces cerevisiae S288c]	Saccharomyces cerevisiae S288c			13.4276	1.58489	0.597035	0.487529	1.1695	0.619441			0.0731139	0.049204	0.0436516	0.0903649	0.0501187			2.1677	0.724436	0.928966	2.58226	19.5884	1.58489
525	gi|14318577	proteasome regulatory particle lid subunit RPN12 [Saccharomyces cerevisiae S288c]	Saccharomyces cerevisiae S288c			34.6737	4.74242	1.45881	0.83946	1.97697	2.05116			0.0283139	0.0363078	0.0343558	0.0831764	0.0398107			1.1272	0.409261	0.704693	3.13329	24.6604	0.47863
526	gi|6321520	translation initiation factor eIF2B subunit delta [Saccharomyces cerevisiae S288c]	Saccharomyces cerevisiae S288c			1.28233	1.87068	0.824138	0.758578	0.744732	0.794328			0.765597	0.636796	0.586138	0.570164	0.613762			0.928966	0.954993	1.03753	2.33346	1.59956	1.23595
527	gi|398364559	FG-nucleoporin NSP1 [Saccharomyces cerevisiae S288c]	Saccharomyces cerevisiae S288c			0.549541	0.283139	0.416869	0.440555	0.277971	0.340408			1.78649	0.758578	0.801678	0.510505	0.619441			0.816582	1.28233	1.21339	0.809096	1.58489	2.88403
528	gi|330443730	argininosuccinate synthase [Saccharomyces cerevisiae S288c]	Saccharomyces cerevisiae S288c			3.10456	4.74242	0.787046	0.529663	0.448745	0.895365			0.316228	0.218776	0.169044	0.152757	0.244343			0.49204	0.586138	0.862979	5.05825	4.01791	1.09648
529	gi|398366285	alanine--tRNA ligase [Saccharomyces cerevisiae S288c]	Saccharomyces cerevisiae S288c			0.672977	0.636796	0.331131	0.353183	0.394457	0.387258			1.45881	0.505825	0.534564	0.597035	0.580764			1.00925	0.912011	0.862979	1.61436	1.69044	2.53513
530	gi|6319726	3-deoxy-7-phosphoheptulonate synthase ARO4 [Saccharomyces cerevisiae S288c]	Saccharomyces cerevisiae S288c			0.474242	0.203236	0.194089	0.270396	0.288403	0.349945			2.07014	0.539511	0.549541	0.625173	0.60256			0.990832	0.895365	0.847227	0.586138	1.6293	2.80543
531	gi|6323129	3-keto-steroid reductase [Saccharomyces cerevisiae S288c]	Saccharomyces cerevisiae S288c			0.325087	0.698232	0.172187	0.267917	0.390841	0.139316			3.01995	0.461318	0.636796	1.19124	0.356451			3.69828	1.85353	1.35519	4.52898	2.75423	7.04693
532	gi|6320122	ribosomal protein P1A [Saccharomyces cerevisiae S288c]	Saccharomyces cerevisiae S288c			0.461318	0.57544	0.272898	0.214783	0.328095	0.251189			2.12814	0.630957	0.49204	0.912011	0.57544			1.34276	0.809096	1.14815	3.22107	1.70608	3.90841
533	gi|6321692	proteasome core particle subunit alpha 5 [Saccharomyces cerevisiae S288c]	Saccharomyces cerevisiae S288c			1.2942	1.36773	1.59956	1.6293	1.55597	2.99226			0.758578	1.22462	1.25893	1.19124	2.42103			0.474242	0.519996	0.524807	0.428549	0.405509	0.328095
534	gi|6321267	RNA-dependent ATPase ROK1 [Saccharomyces cerevisiae S288c]	Saccharomyces cerevisiae S288c			0.452898	0.801678	0.114815	0.224905	0.167494	0.139316			2.1677	0.188799	0.383707	0.277971	0.260615			1.22462	1.69044	0.801678	12.8233	3.76704	7.04693
535	gi|6323237	GTPase-activating protein SEC13 [Saccharomyces cerevisiae S288c]	Saccharomyces cerevisiae S288c			0.731139	0.794328	0.903649	0.801678	1.04713	0.954993			1.34276	1.22462	1.08643	1.41906	1.30617			1.08643	0.831764	0.937562	0.816582	0.751623	1.02802
536	gi|6324242	Tcb2p [Saccharomyces cerevisiae S288c]	Saccharomyces cerevisiae S288c			11.695	6.25173	2.29087	2.99226	3.10456	2.51189			0.083946	0.152757	0.159956	0.212814	0.169044			1.21339	1.1695	0.895365	2.96483	5.80764	0.390841
537	gi|330443694	Sla2p [Saccharomyces cerevisiae S288c]	Saccharomyces cerevisiae S288c			0.316228	0.946237	0.17378	0.224905	0.17378	0.356451			3.10456	0.524807	0.691831	0.534564	1.11686			0.47863	0.613762	0.469894	2.85759	0.879023	2.75423
538	gi|14627173	Bbc1p [Saccharomyces cerevisiae S288c]	Saccharomyces cerevisiae S288c			1.27057	1.00925	1.65959	1.78649	1.47231	1.41906			0.772681	1.30617	1.38038	1.14815	1.10662			1.02802	1.24738	1.1695	0.704693	0.887156	0.691831
539	gi|398364741	phosphatidylinositol-binding protein SCS2 [Saccharomyces cerevisiae S288c]	Saccharomyces cerevisiae S288c			2.70396	2.77971	0.474242	0.648634	0.660693	0.946237			0.363078	0.133045	0.167494	0.197697	0.267917			0.717794	0.679204	0.505825	2.51189	3.66438	1.03753
540	gi|6323336	1-phosphatidylinositol 4-kinase STT4 [Saccharomyces cerevisiae S288c]	Saccharomyces cerevisiae S288c			2.208	1.51356	1.20226	1.41906	1.33045	1.2942			0.444631	0.539511	0.625173	0.597035	0.544503			1.02802	1.08643	0.92045	1.1695	1.80302	0.758578
541	gi|6323632	transcription elongation factor SPT5 [Saccharomyces cerevisiae S288c]	Saccharomyces cerevisiae S288c			1.24738	0.534564	0.296483	0.242103	0.270396	0.428549			0.787046	0.285759	0.195884	0.237684	0.49204			0.428549	0.409261	0.554626	0.809096	1.99526	2.29087
542	gi|6324507	phosphoinositide 5-phosphatase INP54 [Saccharomyces cerevisiae S288c]	Saccharomyces cerevisiae S288c			0.49204	0.16293	0.167494	0.161436	0.188799	0.349945			1.99526	0.496592	0.452898	0.505825	0.912011			0.519996	0.432514	0.529663	0.483059	1.07647	2.80543
543	gi|6322704	proteasome regulatory particle base subunit RPT1 [Saccharomyces cerevisiae S288c]	Saccharomyces cerevisiae S288c			0.787046	0.529663	0.432514	0.465586	0.363078	0.440555			1.24738	0.544503	0.586138	0.457088	0.549541			0.824138	1.04713	0.972747	1.19124	1.78649	2.22844
544	gi|14318480	Rab family GTPase YPT1 [Saccharomyces cerevisiae S288c]	Saccharomyces cerevisiae S288c			1.2942	1.34276	0.954993	0.794328	0.928966	1.13763			0.758578	0.731139	0.608135	0.704693	0.870964			0.809096	0.691831	0.831764	1.1695	1.1272	0.862979
545	gi|6320359	peptidylprolyl isomerase CPR1 [Saccharomyces cerevisiae S288c]	Saccharomyces cerevisiae S288c			0.127057	0.141906	0.155597	0.0787046	0.0619441	0.127057			7.11213	1.51356	0.630957	0.57544	1.18032			0.487529	0.539511	1.28233	1.33045	0.831764	7.17794
546	gi|330443500	ubiquitin-ubiquitin ligase UFD2 [Saccharomyces cerevisiae S288c]	Saccharomyces cerevisiae S288c			31.9154	2.51189	1.49968	1.52757	1.8197	2.208			0.030761	0.0483059	0.0390841	0.0405509	0.047863			0.816582	0.691831	0.672977	1.1272	20.5116	0.444631
547	gi|6325212	tethering complex subunit VPS16 [Saccharomyces cerevisiae S288c]	Saccharomyces cerevisiae S288c			0.432514	0.205116	0.0831764	0.0824138	0.237684	0.194089			2.26986	0.226986	0.2208	0.42462	0.586138			0.83946	0.380189	0.436516	1.14815	1.67494	5.05825
548	gi|398364295	dolichyl-diphosphooligosaccharide-protein glycotransferase [Saccharomyces cerevisiae S288c]	Saccharomyces cerevisiae S288c			0.903649	0.794328	0.92045	1.03753	1.04713	0.879023			1.08643	1.00925	1.13763	1.15878	0.963829			1.19124	1.1695	1.03753	0.895365	1.01859	1.11686
549	gi|398364433	Caj1p [Saccharomyces cerevisiae S288c]	Saccharomyces cerevisiae S288c			0.180302	0.123595	0.131826	0.140605	0.178649	0.214783			5.44503	0.724436	0.636796	0.946237	1.22462			0.879023	0.529663	0.515229	0.648634	0.801678	4.57088
550	gi|398365665	hypothetical protein YNR021W [Saccharomyces cerevisiae S288c]	Saccharomyces cerevisiae S288c			3.04789	2.63027	1.40605	1.1695	1.25893	0.981748			0.322107	0.49204	0.428549	0.444631	0.328095			1.27057	1.18032	1.43219	2.75423	2.99226	1
551	gi|398365715	snoRNA-binding rRNA processing protein ENP1 [Saccharomyces cerevisiae S288c]	Saccharomyces cerevisiae S288c			0.981748	0.685488	0.824138	0.83946	0.737904	0.903649			1	0.831764	0.847227	0.744732	0.903649			0.809096	0.92045	0.912011	0.751623	1.08643	1.08643
552	gi|6319395	isoleucine--tRNA ligase ILS1 [Saccharomyces cerevisiae S288c]	Saccharomyces cerevisiae S288c			1.59956	1.51356	1.18032	1.04713	1.11686	0.981748			0.613762	0.731139	0.648634	0.691831	0.608135			1.1272	1.05682	1.19124	1.52757	1.61436	1
553	gi|6322173	Snl1p [Saccharomyces cerevisiae S288c]	Saccharomyces cerevisiae S288c			2.46604	1.49968	1.75388	1.41906	1.61436	1.88799			0.398107	0.698232	0.564937	0.642688	0.751623			0.847227	0.744732	0.92045	0.794328	1.30617	0.519996
554	gi|6321753	Sbp1p [Saccharomyces cerevisiae S288c]	Saccharomyces cerevisiae S288c			0.717794	0.954993	0.870964	0.83946	0.660693	0.895365			1.36773	1.20226	1.15878	0.912011	1.23595			0.731139	0.928966	0.963829	1.05682	0.794328	1.09648
555	gi|398366559	proteasome regulatory particle base subunit RPT3 [Saccharomyces cerevisiae S288c]	Saccharomyces cerevisiae S288c			4.20727	1.24738	0.280543	0.331131	0.387258	0.21677			0.233346	0.0559758	0.0717794	0.0794328	0.0524807			2.42103	2.01372	1.23595	11.5878	18.7068	4.52898
556	gi|6321857	Ssf1p [Saccharomyces cerevisiae S288c]	Saccharomyces cerevisiae S288c			1.99526	0.691831	5.10505	12.2462	22.2844	2.51189			0.49204	2.53513	6.08135	11.1686	1.24738			8.87156	4.83059	2.01372	0.272898	0.787046	0.390841
556	gi|398366473	Ssf2p [Saccharomyces cerevisiae S288c]	Saccharomyces cerevisiae S288c
557	gi|41629671	Sea4p [Saccharomyces cerevisiae S288c]	Saccharomyces cerevisiae S288c			0.359749	0.331131	0.151356	0.077983	0.170608	0.083946			2.72898	0.42462	0.299226	0.801678	0.280543			3.10456	1	1.90546	3.90841	3.49945	11.4815
558	gi|398365403	Nup133p [Saccharomyces cerevisiae S288c]	Saccharomyces cerevisiae S288c			0.109648	0.077983	0.0895365	0.1	0.148594	0.0801678			8.95365	0.847227	0.963829	1.44544	0.648634			2.18776	1.47231	1.28233	1.28233	1.51356	12.2462
559	gi|6321534	Ask10p [Saccharomyces cerevisiae S288c]	Saccharomyces cerevisiae S288c			5.19996	1.99526	3.04789	3.53183	10.9648	15.7036			0.188799	0.570164	0.666807	3.7325	8.62979			0.990832	0.100925	0.11695	0.0972747	0.113763	0.0625173
560	gi|14318504	Mdj1p [Saccharomyces cerevisiae S288c]	Saccharomyces cerevisiae S288c			2.75423	2.42103	1.77011	1.43219	1.2942	1.44544			0.356451	0.642688	0.519996	0.465586	0.524807			0.879023	0.981748	1.21339	1.65959	1.87068	0.679204
561	gi|6323565	hydroxymethylglutaryl-CoA reductase (NADPH) HMG1 [Saccharomyces cerevisiae S288c]	Saccharomyces cerevisiae S288c			1.08643	0.887156	0.660693	0.765597	0.765597	0.648634			0.903649	0.608135	0.698232	0.698232	0.597035			1.1695	1.15878	1.00925	1.35519	1.64437	1.51356
562	gi|6320432	adenylate kinase ADK1 [Saccharomyces cerevisiae S288c]	Saccharomyces cerevisiae S288c			0.0110662	0.0110662	0.0110662	0.0110662	0.0110662	0.0110662			99.0832	0.981748	0.758578	0.903649	0.937562			0.954993	0.801678	1.03753	0.461318	1.04713	99.0832
563	gi|398365319	RNA-binding ribosome biosynthesis protein MAK21 [Saccharomyces cerevisiae S288c]	Saccharomyces cerevisiae S288c			0.794328	1.09648	0.625173	0.625173	0.698232	0.685488			1.23595	0.787046	0.77983	0.879023	0.862979			1.00925	0.903649	0.903649	1.58489	1.13763	1.43219
564	gi|330443603	hypothetical protein YJL171C [Saccharomyces cerevisiae S288c]	Saccharomyces cerevisiae S288c			2.88403	2.80543	0.501187	0.390841	0.359749	0.691831			0.340408	0.108643	0.0887156	0.0816582	0.12942			0.444631	0.487529	0.698232	4.09261	7.58578	1.41906
565	gi|398364409	coatomer subunit delta [Saccharomyces cerevisiae S288c]	Saccharomyces cerevisiae S288c			0.30479	4.44631	0.772681	1.90546	0.436516	0.816582			3.22107	2.1677	4.13048	1.03753	1.8197			0.465586	2.37684	1.18032	7.11213	0.539511	1.20226
566	gi|398366295	chaperone ATPase HSP78 [Saccharomyces cerevisiae S288c]	Saccharomyces cerevisiae S288c			1.22462	1.00925	1.23595	1.05682	1.33045	1.15878			0.801678	1.00925	0.862979	1.07647	0.937562			1.13763	0.912011	1.05682	0.870964	1.04713	0.847227
567	gi|6322066	alpha-ketoglutarate dehydrogenase KGD1 [Saccharomyces cerevisiae S288c]	Saccharomyces cerevisiae S288c			0.744732	0.201372	0.205116	0.316228	0.413047	0.353183			1.31826	0.270396	0.501187	0.376704	0.420727			1.00925	1.0666	0.559758	0.698232	2.33346	2.77971
568	gi|6324197	ribosome biosynthesis protein KRE33 [Saccharomyces cerevisiae S288c]	Saccharomyces cerevisiae S288c			0.559758	0.787046	0.483059	0.461318	0.539511	0.436516			1.75388	0.937562	0.831764	0.92045	0.765597			1.19124	1.07647	1.21339	2.18776	1.28233	2.24905
569	gi|330443748	glutamate--ammonia ligase [Saccharomyces cerevisiae S288c]	Saccharomyces cerevisiae S288c			3.53183	1.80302	0.744732	0.92045	0.903649	1.04713			0.277971	0.197697	0.251189	0.260615	0.280543			0.855067	0.879023	0.704693	1.70608	3.49945	0.937562
570	gi|6322202	Sqt1p [Saccharomyces cerevisiae S288c]	Saccharomyces cerevisiae S288c			0.597035	1.36773	0.608135	0.772681	0.744732	0.685488			1.64437	1.02802	1.18032	1.25893	1.14815			1.07647	1.01859	0.879023	1.95884	0.855067	1.43219
571	gi|6319835	Gbp2p [Saccharomyces cerevisiae S288c]	Saccharomyces cerevisiae S288c			0.30761	1.03753	0.272898	0.349945	0.145881	0.260615			3.19154	0.787046	1.28233	0.440555	0.77983			0.564937	1.61436	1.01859	3.87258	1.25893	3.76704
572	gi|6319298	CCR4-NOT core exoribonuclease subunit CCR4 [Saccharomyces cerevisiae S288c]	Saccharomyces cerevisiae S288c			1.22462	1.11686	1.15878	0.990832	0.887156	0.862979			0.801678	0.928966	0.794328	0.717794	0.698232			1.01859	1.1272	1.33045	1.28233	1.40605	1.13763
573	gi|398366039	Pbp1p [Saccharomyces cerevisiae S288c]	Saccharomyces cerevisiae S288c			0.559758	0.666807	1.1695	0.77983	0.809096	0.879023			1.75388	2.07014	1.38038	1.43219	1.55597			0.912011	0.879023	1.31826	0.751623	0.630957	1.11686
574	gi|398364877	Ddi1p [Saccharomyces cerevisiae S288c]	Saccharomyces cerevisiae S288c			1.36773	1.27057	0.954993	0.870964	0.824138	0.937562			0.717794	0.691831	0.630957	0.591562	0.679204			0.862979	0.92045	1.00925	1.34276	1.44544	1.04713
575	gi|6321748	Efm1p [Saccharomyces cerevisiae S288c]	Saccharomyces cerevisiae S288c			0.787046	0.625173	0.539511	0.155597	0.114815	0.118032			1.24738	0.630957	0.197697	0.144544	0.148594			0.963829	1.49968	4.20727	6.19441	6.60693	8.31764
576	gi|6325041	Cbp3p [Saccharomyces cerevisiae S288c]	Saccharomyces cerevisiae S288c			0.0398107	0.0201372	0.0912011	0.02208	0.212814	0.0246604			19.7697	2.80543	1.18032	5.15229	0.698232			11.0662	1.90546	7.17794	0.937562	1.40605	25.8226
577	gi|6320379	Hmo1p [Saccharomyces cerevisiae S288c]	Saccharomyces cerevisiae S288c			0.138038	0.123595	0.192309	0.134276	0.0847227	0.139316			7.11213	1.83654	1.39316	0.559758	1.31826			0.428549	1.04713	1.39316	0.660693	0.744732	6.98232
578	gi|6321509	Upf3p [Saccharomyces cerevisiae S288c]	Saccharomyces cerevisiae S288c			0.135519	0.0636796	0.0580764	0.0928966	0.0862979	0.0519996			7.24436	0.310456	0.809096	0.685488	0.334195			2.05116	2.48886	0.972747	1.90546	2.93765	18.8799
579	gi|6320137	isocitrate dehydrogenase (NADP(+)) IDP1 [Saccharomyces cerevisiae S288c]	Saccharomyces cerevisiae S288c			0.855067	0.510505	0.591562	0.436516	0.524807	0.510505			1.14815	0.685488	0.505825	0.608135	0.591562			1.01859	0.855067	1.14815	0.990832	1.65959	1.92309
580	gi|6321964	ribosome-binding protein NMD3 [Saccharomyces cerevisiae S288c]	Saccharomyces cerevisiae S288c			2.48886	0.77983	1.34276	1.27057	3.19154	0.972747			0.394457	0.398107	0.416869	0.963829	0.30761			3.37287	1.2942	1.38038	0.801678	3.19154	1.00925
581	gi|6325403	asparagine synthase (glutamine-hydrolyzing) 1 [Saccharomyces cerevisiae S288c]	Saccharomyces cerevisiae S288c			9.63829	1.10662	1.21339	1.10662	2.12814	1.2942			0.0539511	0.0608135	0.0510505	0.0990832	0.0660693			1.6293	0.847227	0.928966	0.847227	7.58578	0.758578
582	gi|6319760	Ssh1p [Saccharomyces cerevisiae S288c]	Saccharomyces cerevisiae S288c			0.47863	0.972747	0.529663	0.564937	0.559758	0.744732			2.05116	1.09648	1.1695	1.15878	1.55597			0.744732	0.744732	0.704693	1.2942	0.630957	1.31826
583	gi|6323251	Utp13p [Saccharomyces cerevisiae S288c]	Saccharomyces cerevisiae S288c			2.10863	1.39316	1.1695	1.38038	1.58489	1.38038			0.465586	0.549541	0.648634	0.744732	0.648634			1.13763	0.990832	0.831764	0.937562	1.51356	0.711214
584	gi|6323877	hypothetical protein YMR221C [Saccharomyces cerevisiae S288c]	Saccharomyces cerevisiae S288c			1.23595	1.30617	0.564937	0.465586	0.660693	0.564937			0.794328	0.452898	0.37325	0.529663	0.452898			1.15878	0.816582	0.990832	2.29087	2.1677	1.7378
585	gi|6319764	hypothetical protein YBR287W [Saccharomyces cerevisiae S288c]	Saccharomyces cerevisiae S288c			0.724436	0.758578	0.698232	0.608135	0.666807	0.685488			1.35519	0.954993	0.831764	0.912011	0.946237			0.954993	0.870964	1.00925	1.08643	1.03753	1.43219
586	gi|6325421	Tif3p [Saccharomyces cerevisiae S288c]	Saccharomyces cerevisiae S288c			0.383707	0.349945	0.328095	0.359749	0.401791	0.452898			2.55859	0.912011	0.990832	1.22462	1.38038			0.879023	0.717794	0.660693	0.642688	0.711214	2.1677
587	gi|6319750	Ubx7p [Saccharomyces cerevisiae S288c]	Saccharomyces cerevisiae S288c			0.102802	0.139316	0.138038	0.128233	0.102802	0.111686			9.54993	1.47231	1.15878	0.981748	1.08643			0.895365	1.05682	1.35519	1.11686	0.903649	8.79023
588	gi|398365141	phosphatidylinositol-3-/phosphoinositide 5-phosphatase INP53 [Saccharomyces cerevisiae S288c]	Saccharomyces cerevisiae S288c			5.44503	4.09261	2.55859	1.2942	1.1272	7.58578			0.180302	0.359749	0.265461	0.199526	1.20226			0.15417	0.133045	0.235505	0.758578	0.816582	0.12942
589	gi|398366185	putative helicase [Saccharomyces cerevisiae S288c]	Saccharomyces cerevisiae S288c			0.847227	2.33346	1.19124	1.00925	0.824138	1.43219			1.15878	1.40605	1.18032	0.963829	1.67494			0.564937	0.691831	0.816582	1.61436	0.586138	0.685488
590	gi|6320103	guanine nucleotide exchange factor GET3 [Saccharomyces cerevisiae S288c]	Saccharomyces cerevisiae S288c			1.43219	1.51356	1.27057	1.10662	1.09648	1.25893			0.685488	0.879023	0.765597	0.751623	0.862979			0.862979	0.870964	1	1.20226	1.13763	0.77983
591	gi|398365475	Vps41p [Saccharomyces cerevisiae S288c]	Saccharomyces cerevisiae S288c			0.772681	0.870964	0.794328	0.654636	0.679204	0.597035			1.27057	1.02802	0.847227	0.879023	0.765597			1.1272	1.08643	1.31826	1.44544	1.28233	1.64437
592	gi|330443364	Ecm1p [Saccharomyces cerevisiae S288c]	Saccharomyces cerevisiae S288c
593	gi|6319470	histone H2A [Saccharomyces cerevisiae S288c]	Saccharomyces cerevisiae S288c			0.30479	0.428549	0.242103	0.233346	0.158489	0.212814			3.22107	0.879023	0.679204	0.49204	0.642688			0.744732	1.03753	1.34276	1.92309	1.52757	4.61318
593	gi|398366187	histone H2A [Saccharomyces cerevisiae S288c]	Saccharomyces cerevisiae S288c
594	gi|6324093	Sin4p [Saccharomyces cerevisiae S288c]	Saccharomyces cerevisiae S288c			0.0110662	0.0110662	0.0110662	0.0110662	0.0110662	0.0110662			99.0832	0.496592	0.544503	1.43219	0.401791			3.49945	1.34276	1.21339	2.72898	2.44343	99.0832
595	gi|6320470	palmitoyltransferase AKR1 [Saccharomyces cerevisiae S288c]	Saccharomyces cerevisiae S288c			0.855067	0.457088	0.242103	0.239883	0.47863	0.366438			1.14815	0.301995	0.296483	0.648634	0.440555			1.2942	0.597035	0.636796	1.18032	2.22844	2.65461
596	gi|6324033	Mon2p [Saccharomyces cerevisiae S288c]	Saccharomyces cerevisiae S288c			0.787046	1.24738	0.870964	0.928966	1.21339	1.03753			1.24738	1.09648	1.1695	1.52757	1.30617			1.15878	0.895365	0.831764	1.20226	0.751623	0.946237
597	gi|6325045	ribosome biosynthesis protein NIP7 [Saccharomyces cerevisiae S288c]	Saccharomyces cerevisiae S288c			0.233346	0.824138	0.751623	1.10662	5.97035	0.559758			4.20727	3.01995	4.65586	18.3654	2.35505			11.3763	1.94089	1.28233	1.43219	0.416869	1.75388
598	gi|14318471	Emp47p [Saccharomyces cerevisiae S288c]	Saccharomyces cerevisiae S288c			0.231206	0.37325	0.387258	0.316228	0.267917	0.293765			4.2462	1.65959	1.34276	1.14815	1.25893			0.895365	1.05682	1.30617	1.24738	0.77983	3.34195
599	gi|6323891	GTPase-activating protein RNA1 [Saccharomyces cerevisiae S288c]	Saccharomyces cerevisiae S288c			10.1859	0.0744732	0.0895365	0.077983	0.0981748	0.0801678			0.267917	0.0235505	0.0210863	0.0253513	0.0214783			4.13048	1.47231	1.87068	0.737904	16.293	12.2462
600	gi|6321323	AMP-activated serine/threonine-protein kinase regulatory subunit SNF4 [Saccharomyces cerevisiae S288c]	Saccharomyces cerevisiae S288c			6.60693	1.30617	1.35519	1.44544	0.887156	1.07647			0.141906	0.185353	0.201372	0.123595	0.149968			0.816582	1.33045	1.22462	1.19124	6.19441	0.912011
601	gi|6324449	Hrp1p [Saccharomyces cerevisiae S288c]	Saccharomyces cerevisiae S288c			0.619441	1.34276	0.751623	0.847227	0.580764	0.666807			1.58489	1.20226	1.35519	0.928966	1.07647			0.855067	1.24738	1.11686	1.97697	0.912011	1.47231
602	gi|6320545	hypothetical protein YDR338C [Saccharomyces cerevisiae S288c]	Saccharomyces cerevisiae S288c			2.72898	2.33346	0.325087	0.310456	0.758578	0.625173			0.353183	0.0895365	0.0903649	0.194089	0.192309			0.972747	0.444631	0.469894	5.44503	4.87528	1.57036
603	gi|6325179	F1F0 ATP synthase subunit 4 [Saccharomyces cerevisiae S288c]	Saccharomyces cerevisiae S288c			1.5417	2.35505	3.87258	5.97035	5.86138	5.29663			0.636796	2.53513	4.2462	4.13048	3.66438			1.1272	1.15878	0.672977	0.409261	0.267917	0.185353
604	gi|6323090	ribosomal 60S subunit protein L22A [Saccharomyces cerevisiae S288c]	Saccharomyces cerevisiae S288c			0.816582	0.862979	1.34276	1.03753	0.648634	1.61436			1.20226	1.61436	1.19124	0.794328	1.95884			0.356451	0.619441	0.83946	0.469894	0.501187	0.608135
605	gi|398365831	proteasome core particle subunit alpha 3 [Saccharomyces cerevisiae S288c]	Saccharomyces cerevisiae S288c			0.724436	21.677	0.972747	1.20226	1.03753	1.21339			1.35519	1.33045	1.64437	1.41906	1.65959			0.83946	0.981748	0.794328	23.5505	0.591562	0.809096
606	gi|398365775	DNA-directed RNA polymerase core subunit RPB10 [Saccharomyces cerevisiae S288c]	Saccharomyces cerevisiae S288c			1.28233	0.672977	0.787046	0.744732	0.963829	0.787046			0.765597	0.60256	0.570164	0.744732	0.608135			1.21339	0.928966	0.981748	0.847227	1.61436	1.24738
607	gi|6319315	translation elongation factor 1 subunit beta [Saccharomyces cerevisiae S288c]	Saccharomyces cerevisiae S288c			0.207014	0.30479	0.376704	0.387258	0.280543	0.30761			4.74242	1.90546	1.95884	1.31826	1.6293			0.801678	1.19124	1.14815	0.946237	0.60256	3.19154
608	gi|6319931	Abp1p [Saccharomyces cerevisiae S288c]	Saccharomyces cerevisiae S288c			0.794328	2.88403	1.57036	2.39883	1.95884	2.42103			1.23595	1.95884	3.04789	2.58226	2.99226			0.862979	1	0.642688	1.30617	0.328095	0.405509
609	gi|398365917	Ras family GTPase RSR1 [Saccharomyces cerevisiae S288c]	Saccharomyces cerevisiae S288c			0.337287	0.37325	0.134276	0.199526	0.190546	0.17378			2.91072	0.380189	0.608135	0.539511	0.554626			1.03753	1.14815	0.698232	1.70608	1.77011	5.64937
610	gi|330443708	Nop13p [Saccharomyces cerevisiae S288c]	Saccharomyces cerevisiae S288c			43.6516	9.28966	0.409261	0.331131	0.436516	0.328095			0.0107647	0.010666	0.010666	0.010666	0.010666			1.31826	1	1.23595	20.7014	49.6592	2.99226
611	gi|6324639	ubiquinol--cytochrome-c reductase catalytic subunit CYT1 [Saccharomyces cerevisiae S288c]	Saccharomyces cerevisiae S288c			0.879023	1.44544	1.18032	1.77011	3.7325	2.37684			1.11686	1.34276	2.03236	4.36516	2.65461			1.49968	0.654636	0.487529	0.549541	0.369828	0.413047
612	cont|000194	P02538 SWISS-PROT:P02538 Tax_Id=9606 Gene_Symbol=KRT6A Keratin, type II cytoskeletal 6A
612	cont|000125	spt|P02538| Keratin, type II cytoskeletal 6A (Cytokeratin 6A) (CK 6A) (K6a keratin) [Homo sapiens (contaminant)]	Homo sapiens (contaminant)
612	cont|000500|gi	cont|000500|gi|71533|pir||KRHUEB keratin, 56K type II cytoskeletal [Homo sapiens].	Homo sapiens
612	cont|000492|gi	cont|000492|gi|1346346|sp|P48666|K2CC_HUMAN KERATIN, TYPE II CYTOSKELETAL 6C (CYTOKERATIN 6C) (CK 6C) (K6C KERATIN) [Homo sapiens].	Homo sapiens
612	cont|000453|gi	cont|000453|gi|386849 (L00205) keratin type II [Homo sapiens].	Homo sapiens
612	cont|000196	P04259 SWISS-PROT:P04259 Tax_Id=9606 Gene_Symbol=KRT6B Keratin, type II cytoskeletal 6B
612	cont|000126	spt|P48666| Keratin, type II cytoskeletal 6C (Cytokeratin 6C) (CK 6C) (K6c keratin) [Homo sapiens (contaminant)]	Homo sapiens (contaminant)
612	cont|000493|gi	cont|000493|gi|1346348|sp|P48668|K2CE_HUMAN KERATIN, TYPE II CYTOSKELETAL 6E (CYTOKERATIN 6E) (CK 6E) (K6E KERATIN) [Homo sapiens].	Homo sapiens
612	cont|000195	P48668 SWISS-PROT:P48668 Tax_Id=9606 Gene_Symbol=KRT6C Keratin, type II cytoskeletal 6C
612	cont|000127	spt|P48668| Keratin, type II cytoskeletal 6E (Cytokeratin 6E) (CK 6E) (K6e keratin) [Homo sapiens (contaminant)]	Homo sapiens (contaminant)
612	cont|000450|gi	cont|000450|gi|71532|pir||KRHUEA keratin, type II cytoskeletal (fragment) [Homo sapiens].	Homo sapiens
612	cont|000498|gi	cont|000498|gi|1346347|sp|P48667|K2CD_HUMAN KERATIN, TYPE II CYTOSKELETAL 6D (CYTOKERATIN 6D) (CK 6D) (K6D KERATIN) [Homo sapiens].	Homo sapiens
613	gi|6323873	GMP synthase (glutamine-hydrolyzing) [Saccharomyces cerevisiae S288c]	Saccharomyces cerevisiae S288c			5.80764	0.325087	0.322107	0.224905	0.194089	0.260615			0.164437	0.0420727	0.0366438	0.0285759	0.0452898			0.534564	0.711214	1.05682	1.02802	15.9956	3.76704
614	gi|14318528	putative Xaa-Pro dipeptidase [Saccharomyces cerevisiae S288c]	Saccharomyces cerevisiae S288c			0.724436	0.619441	0.534564	0.420727	0.57544	0.452898			1.35519	0.731139	0.570164	0.77983	0.619441			1.24738	0.912011	1.1695	1.35519	1.58489	2.1677
615	gi|6323137	hypothetical protein YLR108C [Saccharomyces cerevisiae S288c]	Saccharomyces cerevisiae S288c			0.0501187	1	0.0559758	0.0529663	0.0487528	0.0744732			19.5884	1.23595	3.10456	1.01859	1.03753			0.963829	2.96483	1.1695	16.9044	0.946237	13.1826
616	gi|398364411	isoleucine biosynthesis protein MMF1 [Saccharomyces cerevisiae S288c]	Saccharomyces cerevisiae S288c			1.00925	1.64437	2.208	1	1.23595	4.05509			0.972747	2.14783	0.981748	1.21339	3.94457			0.30479	0.246604	0.539511	0.405509	0.248886	0.242103
617	gi|6322229	bifunctional glutathione transferase/peroxidase [Saccharomyces cerevisiae S288c]	Saccharomyces cerevisiae S288c			2.22844	1.33045	0.887156	1.14815	0.887156	0.887156			0.440555	0.390841	0.505825	0.394457	0.390841			1	1.28233	0.990832	1.48594	2.51189	1.10662
617	cont|000162	gi|731924|sp|P40582|GST1_YEAST Glutathione S-transferase I (GST-I) [Saccharomyces cerevisiae (contaminant)]	Saccharomyces cerevisiae (contaminant)
618	gi|330443486	Pat1p [Saccharomyces cerevisiae S288c]	Saccharomyces cerevisiae S288c			0.534564	0.366438	0.258226	1.45881	0.267917	0.380189			1.83654	0.452898	1.90546	0.398107	0.751623			0.510505	3.63078	0.544503	0.801678	1.30617	2.58226
619	gi|398364469	DNA-directed RNA polymerase II core subunit RPB3 [Saccharomyces cerevisiae S288c]	Saccharomyces cerevisiae S288c
620	gi|6325013	signal recognition particle subunit SRP68 [Saccharomyces cerevisiae S288c]	Saccharomyces cerevisiae S288c			0.698232	0.534564	0.529663	1	0.731139	0.510505			1.40605	0.744732	1.41906	1.02802	0.724436			1.40605	1.94089	1.02802	1.02802	1.35519	1.92309
621	gi|6321973	Oye2p [Saccharomyces cerevisiae S288c]	Saccharomyces cerevisiae S288c			7.44732	0.744732	1.10662	0.519996	0.564937	1.27057			0.131826	0.155597	0.0731139	0.0895365	0.194089			0.461318	0.413047	0.912011	0.597035	5.05825	0.772681
622	gi|6321457	H(+)-transporting V1 sector ATPase subunit F [Saccharomyces cerevisiae S288c]	Saccharomyces cerevisiae S288c			1.78649	0.334195	0.205116	0.177011	0.170608	0.277971			0.549541	0.149968	0.122462	0.122462	0.185353			0.613762	0.57544	0.737904	1.24738	5.29663	3.53183
623	gi|398365223	Msp1p [Saccharomyces cerevisiae S288c]	Saccharomyces cerevisiae S288c			0.383707	0.134276	0.178649	0.246604	0.134276	0.149968			2.60615	0.405509	0.49204	0.251189	0.334195			0.737904	1.57036	1.23595	0.758578	2.93765	6.42688
624	gi|6321913	Lsm12p [Saccharomyces cerevisiae S288c]	Saccharomyces cerevisiae S288c			0.474242	0.496592	0.855067	0.544503	0.698232	0.685488			2.07014	1.77011	1.13763	1.45881	1.40605			1.01859	0.794328	1.24738	0.717794	0.698232	1.43219
625	gi|6325253	lipid-binding protein LSP1 [Saccharomyces cerevisiae S288c]	Saccharomyces cerevisiae S288c			0.83946	0.855067	4.13048	7.17794	1.11686	1.72187			1.1695	4.87528	8.3946	1.30617	2.03236			0.636796	4.09261	2.37684	0.49204	0.483059	0.570164
626	gi|398366047	ribonucleotide-diphosphate reductase subunit RNR4 [Saccharomyces cerevisiae S288c]	Saccharomyces cerevisiae S288c			0.0258226	0.0496592	0.0366438	0.0461318	0.0237684	0.0349945			22.2844	1.80302	2.22844	0.613762	1.44544			0.420727	1.51356	1.23595	1.45881	0.679204	16.7494
627	gi|6323089	phenylalanine--tRNA ligase subunit beta [Saccharomyces cerevisiae S288c]	Saccharomyces cerevisiae S288c			0.10666	0.0394457	0.0387258	0.0255859	0.030479	0.0343558			8.62979	0.260615	0.123595	0.187068	0.177011			1.23595	0.772681	1.78649	1.36773	5.54626	17.378
628	gi|6320070	cullin CDC53 [Saccharomyces cerevisiae S288c]	Saccharomyces cerevisiae S288c			1.19124	2.44343	0.319154	0.549541	0.183654	0.539511			0.824138	0.280543	0.679204	0.203236	0.283139			0.465586	1.55597	0.559758	9.28966	3.46737	1.8197
629	gi|6323593	Gsf2p [Saccharomyces cerevisiae S288c]	Saccharomyces cerevisiae S288c			1.45881	0.990832	0.963829	1.47231	1.38038	1.00925			0.672977	0.654636	1	0.946237	0.685488			1.36773	1.44544	0.946237	0.972747	1.43219	0.972747
630	gi|6321498	phosphoribosylformylglycinamidine synthase [Saccharomyces cerevisiae S288c]	Saccharomyces cerevisiae S288c			2.03236	2.77971	1.57036	1.52757	1.57036	2.03236			0.483059	0.765597	0.744732	0.765597	0.990832			0.765597	0.744732	0.765597	1.35519	0.990832	0.483059
631	gi|6324867	ribosomal 40S subunit protein S10A [Saccharomyces cerevisiae S288c]	Saccharomyces cerevisiae S288c			0.510505	0.448745	0.263027	0.296483	0.895365	0.248886			1.92309	0.524807	0.586138	1.85353	0.448745			4.05509	1.25893	1.13763	1.64437	2.18776	3.94457
631	gi|6323886	ribosomal 40S subunit protein S10B [Saccharomyces cerevisiae S288c]	Saccharomyces cerevisiae S288c
632	gi|6324008	Vnx1p [Saccharomyces cerevisiae S288c]	Saccharomyces cerevisiae S288c			0.0110662	0.0110662	0.0110662	0.0110662	0.0110662	0.0110662			99.0832	0.432514	0.331131	0.337287	0.636796			0.524807	0.515229	0.672977	1.70608	1.5417	99.0832
633	gi|6322036	glycerol-3-phosphate dehydrogenase [Saccharomyces cerevisiae S288c]	Saccharomyces cerevisiae S288c			1.97697	0.903649	19.0546	12.2462	6.36796	7.72681			0.496592	8.3946	5.44503	2.88403	3.01995			0.903649	1.97697	5.24807	0.11695	0.325087	0.127057
634	gi|6325298	translation initiation factor eIF5 [Saccharomyces cerevisiae S288c]	Saccharomyces cerevisiae S288c			0.151356	0.222844	0.226986	0.251189	0.731139	0.356451			6.48634	1.75388	2.10863	6.30957	2.77971			2.26986	0.737904	0.642688	0.625173	0.353183	2.75423
635	gi|6321596	phosphatidylethanolamine N-methyltransferase [Saccharomyces cerevisiae S288c]	Saccharomyces cerevisiae S288c			0.122462	99.0832	0.642688	1.77011	0.214783	0.210863			8.01678	5.70164	12.0226	1.78649	1.75388			1	7.44732	3.31131	99.0832	0.559758	4.65586
636	gi|6321909	protein channel TOM71 [Saccharomyces cerevisiae S288c]	Saccharomyces cerevisiae S288c			2.72898	0.570164	0.529663	0.630957	0.691831	0.549541			0.359749	0.192309	0.229087	0.251189	0.199526			1.24738	1.13763	0.954993	1.02802	4.9204	1.78649
637	gi|398366609	endopolyphosphatase [Saccharomyces cerevisiae S288c]	Saccharomyces cerevisiae S288c			0.183654	0.353183	0.123595	0.0887156	0.123595	0.288403			5.34564	0.496592	0.331131	0.515229	1.1272			0.483059	0.310456	0.448745	1.2942	0.870964	3.40408
638	gi|6323076	putative ferric-chelate reductase [Saccharomyces cerevisiae S288c]	Saccharomyces cerevisiae S288c			15.5597	2.31206	0.954993	1.75388	2.37684	1.09648			0.0586138	0.0717794	0.18197	0.130617	0.077983			2.1677	1.83654	0.870964	2.1677	11.695	0.895365
639	gi|6323011	aspartate--tRNA ligase DPS1 [Saccharomyces cerevisiae S288c]	Saccharomyces cerevisiae S288c			1.0666	0.903649	0.57544	0.912011	1.15878	0.474242			0.92045	0.544503	0.83946	1.0666	0.42462			2.39883	1.99526	1.21339	1.99526	2.31206	2.07014
640	gi|6323365	ribosomal 40S subunit protein S25B [Saccharomyces cerevisiae S288c]	Saccharomyces cerevisiae S288c			1.14815	1.95884	0.787046	0.816582	1.36773	0.666807			0.855067	0.672977	0.717794	1.18032	0.570164			2.05116	1.20226	1.15878	3.10456	1.72187	1.47231
640	gi|6321464	ribosomal 40S subunit protein S25A [Saccharomyces cerevisiae S288c]	Saccharomyces cerevisiae S288c
641	gi|6319434	Apl3p [Saccharomyces cerevisiae S288c]	Saccharomyces cerevisiae S288c			0.809096	1.1272	0.704693	0.928966	0.809096	0.737904			1.21339	0.862979	1.13763	0.990832	0.903649			1.07647	1.24738	0.946237	1.49968	1.08643	1.33045
642	gi|6322294	bifunctional (2E,6E)-farnesyl diphosphate synthase/dimethylallyltranstransferase [Saccharomyces cerevisiae S288c]	Saccharomyces cerevisiae S288c			5.59758	5.15229	0.642688	0.383707	0.83946	0.794328			0.175388	0.149968	0.101859	0.165959	0.18197			1.04713	0.469894	0.794328	4.87528	5.39511	1.23595
643	gi|6320030	glutamate synthase (NADH) [Saccharomyces cerevisiae S288c]	Saccharomyces cerevisiae S288c			1.14815	0.711214	1.64437	0.928966	1.13763	1.04713			0.855067	1.41906	0.801678	0.981748	0.903649			1.07647	0.879023	1.55597	0.672977	1.08643	0.937562
644	gi|6323858	C-8 sterol isomerase ERG2 [Saccharomyces cerevisiae S288c]	Saccharomyces cerevisiae S288c			0.870964	0.698232	0.277971	0.280543	0.564937	0.233346			1.1272	0.316228	0.319154	0.642688	0.267917			2.39883	1.19124	1.18032	2.88403	3.66438	4.20727
645	gi|6321927	serine/threonine protein kinase YCK1 [Saccharomyces cerevisiae S288c]	Saccharomyces cerevisiae S288c			0.428549	0.990832	0.0387258	0.0469894	0.0401791	0.0544503			2.26986	0.0862979	0.105682	0.0895365	0.123595			0.597035	0.954993	0.946237	9.28966	7.94328	17.7011
646	gi|6323932	Dsk2p [Saccharomyces cerevisiae S288c]	Saccharomyces cerevisiae S288c			0.0113763	0.103753	0.011272	0.0114815	0.011272	0.0110662			99.0832	1	0.963829	0.608135	0.972747			0.630957	0.981748	1.01859	7.37904	1.00925	99.0832
647	gi|398366671	peptidylprolyl isomerase family protein FPR2 [Saccharomyces cerevisiae S288c]	Saccharomyces cerevisiae S288c			99.0832	0.165959	0.203236	0.190546	0.205116	0.188799			0.0465586	0.010666	0.010666	0.010666	0.010666			1.00925	0.946237	0.83946	0.772681	99.0832	5.19996
648	gi|398365641	protein transporter TIM23 [Saccharomyces cerevisiae S288c]	Saccharomyces cerevisiae S288c			0.92045	1.09648	1.08643	0.92045	1.05682	0.731139			1.0666	1.1695	0.990832	1.13763	0.787046			1.43219	1.24738	1.47231	1.48594	1.24738	1.34276
649	gi|6321900	Gga2p [Saccharomyces cerevisiae S288c]	Saccharomyces cerevisiae S288c			0.809096	1.1695	0.831764	0.751623	0.608135	0.724436			1.21339	1.01859	0.92045	0.751623	0.895365			0.831764	1.01859	1.1272	1.58489	1.09648	1.35519
650	gi|6323062	putative divalent metal ion transporter SMF3 [Saccharomyces cerevisiae S288c]	Saccharomyces cerevisiae S288c			1.47231	1.8197	2.18776	1.03753	1.77011	1.67494			0.666807	1.48594	0.704693	1.20226	1.13763			1.05682	0.619441	1.30617	1.0666	0.862979	0.586138
651	gi|6319647	Npl4p [Saccharomyces cerevisiae S288c]	Saccharomyces cerevisiae S288c			0.0672977	0.990832	0.0608135	0.104713	0.1	0.0758578			14.5881	1.31826	1.72187	1.48594	1.90546			0.765597	0.887156	0.679204	4.52898	0.515229	12.942
652	gi|6319804	Emc1p [Saccharomyces cerevisiae S288c]	Saccharomyces cerevisiae S288c			11.0662	2.63027	0.363078	0.483059	0.608135	0.394457			0.0862979	0.0359749	0.0405509	0.0420727	0.0401791			1.48594	1.25893	0.928966	7.11213	23.5505	2.48886
653	gi|6322194	Djp1p [Saccharomyces cerevisiae S288c]	Saccharomyces cerevisiae S288c			0.201372	0.436516	0.0483059	0.0928966	0.0691831	0.212814			4.87528	0.296483	0.831764	0.487529	1.18032			0.224905	0.277971	0.263027	0.685488	0.831764	4.61318
654	gi|398364731	rRNA-processing protein MPP10 [Saccharomyces cerevisiae S288c]	Saccharomyces cerevisiae S288c			0.47863	1.85353	1.8197	3.04789	1.58489	1.00925			2.05116	3.76704	6.30957	3.28095	2.0893			1.55597	2.99226	1.78649	1.80302	0.469894	0.972747
655	gi|398366061	Elongator subunit IKI3 [Saccharomyces cerevisiae S288c]	Saccharomyces cerevisiae S288c			0.765597	0.0534564	0.104713	0.0711213	0.133045	0.253513			1.28233	0.134276	0.0912011	0.170608	0.325087			0.591562	0.387258	0.549541	0.340408	3.01995	3.87258
656	gi|6319273	RNA-processing protein PTA1 [Saccharomyces cerevisiae S288c]	Saccharomyces cerevisiae S288c
657	gi|6323533	Nup188p [Saccharomyces cerevisiae S288c]	Saccharomyces cerevisiae S288c			0.737904	0.744732	4.13048	1.7378	2.37684	1.77011			1.33045	5.44503	2.35505	3.19154	2.37684			1.30617	0.963829	2.24905	0.413047	0.413047	0.554626
658	gi|6323060	DNA helicase RAD5 [Saccharomyces cerevisiae S288c]	Saccharomyces cerevisiae S288c			0.946237	1.0666	1.04713	0.981748	0.824138	1.02802			1.03753	1.09648	1.02802	0.862979	1.07647			0.794328	0.946237	1.00925	1.02802	0.912011	0.954993
659	gi|398364671	bifunctional uridylate/adenylate kinase [Saccharomyces cerevisiae S288c]	Saccharomyces cerevisiae S288c			2.65461	2.24905	2.33346	2.77971	1.57036	5.97035			0.369828	0.862979	1.01859	0.580764	2.14783			0.260615	0.461318	0.394457	0.37325	0.457088	0.164437
660	gi|6325248	Rqc2p [Saccharomyces cerevisiae S288c]	Saccharomyces cerevisiae S288c			7.72681	0.444631	0.30761	0.283139	0.349945	0.272898			0.11272	0.0524807	0.0510505	0.0679204	0.0534564			1.25893	1.01859	1.09648	1.58489	16.5959	3.59749
661	gi|6321020	ATP-dependent RNA helicase BRR2 [Saccharomyces cerevisiae S288c]	Saccharomyces cerevisiae S288c			0.990832	0.0937562	0.0928966	0.127057	0.183654	0.0862979			0.990832	0.155597	0.122462	0.138038	0.183654			1.59956	0.981748	0.912011	0.625173	5.34564	11.3763
662	gi|6324546	ribosome-binding protein MDM38 [Saccharomyces cerevisiae S288c]	Saccharomyces cerevisiae S288c			3.40408	1.45881	0.47863	1.05682	0.928966	0.954993			0.288403	0.143219	0.299226	0.229087	0.272898			1.08643	1.14815	0.505825	1.33045	3.59749	1.02802
663	gi|6322652	palmitoyltransferase YKT6 [Saccharomyces cerevisiae S288c]	Saccharomyces cerevisiae S288c			8.09096	0.487529	0.772681	0.487529	0.461318	0.613762			0.121339	0.0801678	0.0642688	0.0534564	0.0711213			0.685488	0.787046	1.22462	0.862979	13.8038	1.59956
664	gi|398366107	Ypp1p [Saccharomyces cerevisiae S288c]	Saccharomyces cerevisiae S288c			2.18776	1.75388	0.972747	1.40605	1.1695	1.07647			0.448745	0.440555	0.636796	0.529663	0.487529			1.07647	1.2942	0.895365	1.6293	2.01372	0.912011
665	gi|6320204	alpha,alpha-trehalase NTH1 [Saccharomyces cerevisiae S288c]	Saccharomyces cerevisiae S288c			14.1906	2.31206	1.8197	4.65586	15.5597	2.60615			0.0691831	0.0954993	0.128233	0.990832	0.16293			14.0605	1.80302	0.685488	0.870964	6.0256	0.376704
666	gi|6323291	Rab family GTPase YPT6 [Saccharomyces cerevisiae S288c]	Saccharomyces cerevisiae S288c			0.636796	0.937562	0.597035	0.672977	0.57544	0.570164			1.5417	0.937562	1.05682	0.895365	0.887156			1	1.1695	1.04713	1.64437	1.10662	1.72187
667	gi|10383793	ribosomal 40S subunit protein S14A [Saccharomyces cerevisiae S288c]	Saccharomyces cerevisiae S288c			6.08135	1.24738	0.731139	0.501187	0.501187	0.57544			0.157036	0.0946237	0.0794328	0.0831764	0.0895365			0.855067	0.855067	1.2942	2.07014	9.90832	1.70608
667	gi|6322270	ribosomal 40S subunit protein S14B [Saccharomyces cerevisiae S288c]	Saccharomyces cerevisiae S288c
668	gi|6320500	sphinganine-1-phosphate aldolase DPL1 [Saccharomyces cerevisiae S288c]	Saccharomyces cerevisiae S288c			6.30957	2.85759	1.92309	1.0666	2.18776	1.92309			0.155597	0.157036	0.113763	0.291072	0.194089			1.15878	0.554626	1	1.52757	5.05825	0.510505
669	gi|6319283	MIND complex subunit MTW1 [Saccharomyces cerevisiae S288c]	Saccharomyces cerevisiae S288c			0.724436	0.724436	1.04713	0.801678	1.14815	0.972747			1.35519	1.41906	1.09648	1.57036	1.33045			1.18032	0.816582	1.0666	0.737904	0.737904	1.00925
670	gi|14318497	phenylalanine--tRNA ligase subunit alpha [Saccharomyces cerevisiae S288c]	Saccharomyces cerevisiae S288c
671	gi|398365881	ribosomal 60S subunit protein L33B [Saccharomyces cerevisiae S288c]	Saccharomyces cerevisiae S288c			0.660693	0.613762	1.35519	1.1272	1.95884	1.11686			1.48594	2.01372	1.69044	2.85759	1.67494			1.80302	1	1.19124	0.544503	0.586138	0.879023
672	gi|6320112	Ubx3p [Saccharomyces cerevisiae S288c]	Saccharomyces cerevisiae S288c			2.53513	0.167494	0.169044	0.147231	0.139316	0.144544			0.387258	0.0787046	0.0660693	0.060256	0.0619441			0.937562	1.03753	1.28233	1.41906	15.8489	6.79204
673	gi|14318523	Loc1p [Saccharomyces cerevisiae S288c]	Saccharomyces cerevisiae S288c			0.510505	0.831764	4.57088	9.12011	1.99526	1.59956			1.92309	8.62979	16.1436	3.83707	3.13329			1.22462	6.36796	2.83139	0.510505	0.313329	0.613762
674	gi|6320179	putative serine/threonine protein kinase RTK1 [Saccharomyces cerevisiae S288c]	Saccharomyces cerevisiae S288c			0.272898	0.529663	1.41906	0.954993	0.554626	0.666807			3.59749	5.15229	3.46737	2.01372	2.42103			0.824138	1.41906	2.10863	0.787046	0.405509	1.47231
675	gi|398366669	putative glucokinase [Saccharomyces cerevisiae S288c]	Saccharomyces cerevisiae S288c			1.02802	1.07647	1.40605	1.2942	0.912011	1.13763			0.954993	1.35519	1.24738	0.870964	1.09648			0.794328	1.13763	1.22462	0.946237	0.895365	0.862979
676	gi|398366561	Sxm1p [Saccharomyces cerevisiae S288c]	Saccharomyces cerevisiae S288c			0.0510505	0.346737	0.0376704	0.212814	0.505825	0.0380189			19.2309	1.10662	7.31139	19.7697	0.912011			18.5353	5.80764	1.19124	7.51623	1.07647	25.8226
677	gi|6319585	calmodulin [Saccharomyces cerevisiae S288c]	Saccharomyces cerevisiae S288c			0.515229	1.34276	2.39883	2.33346	1.85353	16.1436			1.90546	4.74242	4.2462	3.43558	21.2814			0.0981748	0.0954993	0.121339	0.11272	0.0390841	0.0549541
678	gi|6320499	mRNA-binding translational repressor SSD1 [Saccharomyces cerevisiae S288c]	Saccharomyces cerevisiae S288c			1.21339	1.10662	1.10662	1.35519	0.704693	0.92045			0.809096	0.903649	1.10662	0.57544	0.751623			0.758578	1.45881	1.19124	1.19124	1.30617	1.0666
679	gi|6323777	Pom152p [Saccharomyces cerevisiae S288c]	Saccharomyces cerevisiae S288c
680	gi|6324323	mitochondrial 54S ribosomal protein YmL2 [Saccharomyces cerevisiae S288c]	Saccharomyces cerevisiae S288c			5.91562	10.9648	3.46737	5.05825	3.90841	7.51623			0.165959	0.277971	0.539511	0.242103	0.794328			0.432514	0.591562	0.349945	1.65959	1.23595	0.130617
681	gi|81360384	non-canonical poly(A) polymerase TRF5 [Saccharomyces cerevisiae S288c]	Saccharomyces cerevisiae S288c			0.855067	0.586138	0.744732	0.474242	0.642688	0.416869			1.14815	0.824138	0.570164	0.698232	0.465586			1.75388	1.22462	1.97697	1.59956	2.10863	2.35505
682	gi|6319811	Atg22p [Saccharomyces cerevisiae S288c]	Saccharomyces cerevisiae S288c			1.8197	0.824138	0.334195	0.235505	0.21677	0.194089			0.539511	0.237684	0.144544	0.148594	0.110662			1.14815	1.24738	2.46604	5.01187	8.87156	5.05825
683	gi|6320141	Syo1p [Saccharomyces cerevisiae S288c]	Saccharomyces cerevisiae S288c			0.0267917	0.0416869	0.0648634	0.0428549	0.0613762	0.0349945			34.0408	2.77971	1.94089	4.44631	1.09648			4.13048	1.7378	2.48886	2.12814	0.895365	26.5461
684	gi|6323362	Chs5p [Saccharomyces cerevisiae S288c]	Saccharomyces cerevisiae S288c			8.70964	99.0832	4.52898	10.1859	11.8032	13.8038			0.11272	0.515229	1.1695	1.34276	1.57036			0.847227	0.731139	0.325087	99.0832	0.625173	0.0711213
685	gi|398365865	Gir2p [Saccharomyces cerevisiae S288c]	Saccharomyces cerevisiae S288c			0.887156	0.0972747	0.100925	0.0946237	0.0751623	0.101859			1.10662	0.108643	0.105682	0.102802	0.0903649			0.870964	1.00925	1.15878	0.862979	10.8643	9.63829
686	gi|398365487	25S rRNA (adenine645-N1)-methyltransferase [Saccharomyces cerevisiae S288c]	Saccharomyces cerevisiae S288c
687	gi|398365063	dihydrolipoyllysine-residue acetyltransferase [Saccharomyces cerevisiae S288c]	Saccharomyces cerevisiae S288c			0.0737904	0.110662	0.114815	0.123595	0.280543	0.218776			12.942	2.07014	2.1677	3.87258	4.20727			0.912011	0.487529	0.469894	0.390841	0.233346	4.61318
688	gi|6323124	Ioc2p [Saccharomyces cerevisiae S288c]	Saccharomyces cerevisiae S288c			0.413047	1.20226	1	0.794328	0.954993	0.83946			2.37684	2.39883	1.92309	2.26986	2.01372			1.1272	0.937562	1.18032	1.40605	0.487529	1.1695
689	gi|6321999	serine/threonine protein kinase SCH9 [Saccharomyces cerevisiae S288c]	Saccharomyces cerevisiae S288c			0.260615	0.340408	0.145881	0.18197	0.214783	0.161436			3.76704	0.570164	0.724436	0.765597	0.666807			1.13763	1.07647	0.847227	1.83654	1.47231	6.08135
690	gi|6321772	ribosomal 40S subunit protein S20 [Saccharomyces cerevisiae S288c]	Saccharomyces cerevisiae S288c			0.183654	0.554626	0.0981748	0.11695	0.157036	0.178649			5.34564	0.510505	0.648634	0.879023	0.765597			1.08643	0.751623	0.636796	3.01995	1.28233	5.49541
691	gi|330443726	Brx1p [Saccharomyces cerevisiae S288c]	Saccharomyces cerevisiae S288c			1.15878	3.31131	11.5878	4.9204	1.77011	3.94457			0.847227	9.12011	4.20727	1.51356	3.22107			0.436516	1.2942	3.37287	0.954993	0.30479	0.248886
692	gi|6325130	histone H1 [Saccharomyces cerevisiae S288c]	Saccharomyces cerevisiae S288c			0.416869	0.147231	1.14815	0.319154	0.457088	0.242103			2.35505	3.90841	1	1.24738	0.801678			1.58489	1.24738	4.09261	0.544503	1.22462	4.05509
693	gi|6324077	mitochondrial 54S ribosomal protein YmL17/YmL30 [Saccharomyces cerevisiae S288c]	Saccharomyces cerevisiae S288c
694	gi|6323546	Utp14p [Saccharomyces cerevisiae S288c]	Saccharomyces cerevisiae S288c			1.40605	1.72187	2.03236	1.92309	1.75388	2.33346			0.698232	1.43219	1.35519	1.23595	1.6293			0.744732	0.816582	0.855067	0.731139	0.60256	0.420727
695	gi|6323031	Cms1p [Saccharomyces cerevisiae S288c]	Saccharomyces cerevisiae S288c			1.14815	0.591562	0.222844	0.224905	0.405509	0.265461			0.855067	0.164437	0.192309	0.436516	0.144544			2.60615	1.13763	0.954993	2.51189	6.79204	3.69828
696	gi|6322459	proteasome core particle subunit beta 1 [Saccharomyces cerevisiae S288c]	Saccharomyces cerevisiae S288c			1.72187	8.09096	1.08643	1.65959	1.8197	1.85353			0.570164	0.625173	0.963829	1.04713	1.07647			0.972747	0.887156	0.580764	4.36516	0.912011	0.529663
697	gi|398366591	mRNA-binding protein NPL3 [Saccharomyces cerevisiae S288c]	Saccharomyces cerevisiae S288c			1.75388	1.36773	0.981748	0.654636	0.416869	0.469894			0.559758	0.564937	0.376704	0.251189	0.265461			0.895365	1.40605	2.07014	2.83139	3.69828	2.0893
698	gi|6323970	hypothetical protein YMR310C [Saccharomyces cerevisiae S288c]	Saccharomyces cerevisiae S288c			0.409261	0.465586	0.855067	0.895365	0.824138	1.48594			2.39883	2.07014	2.14783	1.97697	3.56451			0.549541	0.597035	0.564937	0.313329	0.275423	0.660693
699	gi|10383762	prion domain-containing protein RNQ1 [Saccharomyces cerevisiae S288c]	Saccharomyces cerevisiae S288c			0.92045	0.928966	0.141906	0.187068	1.27057	0.141906			1.0666	0.155597	0.178649	1.10662	0.143219			8.62979	1.5417	1.0666	7.65597	6.85488	6.91831
700	gi|6325016	Hsp90 family chaperone HSP82 [Saccharomyces cerevisiae S288c]	Saccharomyces cerevisiae S288c
701	gi|6319618	Mak5p [Saccharomyces cerevisiae S288c]	Saccharomyces cerevisiae S288c			0.711214	0.57544	0.246604	1.11686	0.369828	0.231206			1.38038	0.222844	0.691831	0.420727	0.188799			2.75423	4.9204	1.1695	2.18776	5.19996	4.2462
702	gi|6320738	ubiquinol--cytochrome-c reductase subunit 7 [Saccharomyces cerevisiae S288c]	Saccharomyces cerevisiae S288c
703	gi|398364935	mRNA-binding ubiquitin-specific protease UBP3 [Saccharomyces cerevisiae S288c]	Saccharomyces cerevisiae S288c			99.0832	0.539511	0.519996	0.457088	0.387258	0.559758			0.0110662	0.0110662	0.0110662	0.0110662	0.0110662			0.685488	0.809096	0.92045	0.954993	99.0832	1.75388
704	gi|6321859	deoxyhypusine synthase [Saccharomyces cerevisiae S288c]	Saccharomyces cerevisiae S288c			6.30957	0.648634	0.496592	0.260615	1.64437	0.413047			0.148594	0.107647	0.0642688	0.452898	0.0787046			3.37287	0.630957	1.22462	1.58489	11.695	2.37684
705	gi|6323330	gamma-glutamyltransferase [Saccharomyces cerevisiae S288c]	Saccharomyces cerevisiae S288c
706	gi|6325077	Tco89p [Saccharomyces cerevisiae S288c]	Saccharomyces cerevisiae S288c			99.0832	0.794328	0.92045	2.35505	0.496592	0.794328			0.0110662	0.0110662	0.0110662	0.0110662	0.0110662			0.619441	2.91072	1.14815	0.990832	99.0832	1.23595
707	gi|6319995	hypothetical protein YDL206W [Saccharomyces cerevisiae S288c]	Saccharomyces cerevisiae S288c
708	gi|330443557	Sds23p [Saccharomyces cerevisiae S288c]	Saccharomyces cerevisiae S288c			1.22462	0.77983	1.67494	1.05682	0.83946	1.10662			0.801678	1.34276	0.855067	0.672977	0.887156			0.751623	0.946237	1.49968	0.698232	1.10662	0.887156
709	gi|6319704	Mcx1p [Saccharomyces cerevisiae S288c]	Saccharomyces cerevisiae S288c			1.94089	1.88799	1.09648	1.72187	0.963829	1			0.505825	0.559758	0.870964	0.496592	0.510505			0.954993	1.70608	1.08643	1.87068	1.92309	0.981748
710	gi|6325021	RuvB family ATP-dependent DNA helicase reptin [Saccharomyces cerevisiae S288c]	Saccharomyces cerevisiae S288c			0.242103	0.559758	0.331131	0.636796	0.301995	0.394457			4.05509	1.36773	2.77971	1.45881	1.55597			0.92045	1.77011	0.862979	1.43219	0.630957	2.48886
711	gi|6319814	dithiol glutaredoxin GRX1 [Saccharomyces cerevisiae S288c]	Saccharomyces cerevisiae S288c			0.487529	0.903649	0.954993	0.954993	0.711214	1.09648			2.01372	1.92309	1.92309	1.41906	2.22844			0.636796	0.862979	0.855067	0.816582	0.440555	0.895365
712	gi|398365625	O-phospho-L-serine:2-oxoglutarate transaminase [Saccharomyces cerevisiae S288c]	Saccharomyces cerevisiae S288c			1.6293	0.928966	0.554626	0.787046	0.77983	1			0.60256	0.340408	0.47863	0.474242	0.608135			0.772681	0.77983	0.549541	0.92045	1.61436	0.981748
713	gi|6321819	mitogen-activated serine/threonine-protein kinase SLT2 [Saccharomyces cerevisiae S288c]	Saccharomyces cerevisiae S288c			1.55597	1.28233	2.75423	2.26986	1.85353	2.12814			0.630957	1.70608	1.41906	1.18032	1.33045			0.870964	1.05682	1.28233	0.60256	0.737904	0.461318
714	gi|6323470	ornithine-oxo-acid transaminase [Saccharomyces cerevisiae S288c]	Saccharomyces cerevisiae S288c			0.328095	0.990832	0.133045	1.44544	0.244343	0.195884			2.99226	0.432514	4.36516	0.625173	0.636796			0.972747	7.31139	0.672977	8.16582	1.5417	5.01187
715	gi|41629676	long-chain fatty acid transporter FAT1 [Saccharomyces cerevisiae S288c]	Saccharomyces cerevisiae S288c			0.270396	2.58226	0.758578	0.981748	0.534564	1.83654			3.63078	2.77971	3.59749	1.95884	6.72977			0.288403	0.529663	0.409261	1.39316	0.145881	0.534564
716	gi|6324994	hypothetical protein YPL260W [Saccharomyces cerevisiae S288c]	Saccharomyces cerevisiae S288c			0.149968	0.177011	0.124738	0.0855067	0.0816582	0.0744732			4.69894	0.954993	0.580764	0.539511	0.432514			1.27057	1.38038	2.18776	4.01791	2.26986	6.25173
717	gi|398365471	mini-chromosome maintenance complex protein 7 [Saccharomyces cerevisiae S288c]	Saccharomyces cerevisiae S288c			1.65959	2.67917	1.48594	1.27057	1.47231	1.01859			0.591562	0.887156	0.758578	0.879023	0.608135			1.43219	1.23595	1.44544	2.60615	1.61436	0.963829
718	gi|398365407	rRNA (cytosine-C5-)-methyltransferase RCM1 [Saccharomyces cerevisiae S288c]	Saccharomyces cerevisiae S288c			3.56451	0.711214	0.636796	0.685488	0.816582	0.580764			0.275423	0.192309	0.197697	0.246604	0.167494			1.39316	1.1695	1.08643	1.21339	5.86138	1.69044
719	gi|398364453	ATP phosphoribosyltransferase [Saccharomyces cerevisiae S288c]	Saccharomyces cerevisiae S288c			1	0.0731139	0.0744732	0.0758578	0.0816582	0.0990832			0.981748	0.105682	0.0809096	0.0887156	0.0724436			1	0.831764	1.0666	1.33045	13.5519	9.90832
720	gi|6325031	hypothetical protein YPL225W [Saccharomyces cerevisiae S288c]	Saccharomyces cerevisiae S288c			0.559758	99.0832	1.80302	2.05116	0.751623	0.772681			1.75388	3.19154	3.63078	1.33045	1.36773			0.963829	2.63027	2.31206	99.0832	0.717794	1.27057
721	gi|6324198	Tom22p [Saccharomyces cerevisiae S288c]	Saccharomyces cerevisiae S288c			1.28233	0.887156	1.08643	1.0666	1.58489	1.2942			0.765597	0.847227	0.831764	1.23595	1			1.21339	0.816582	0.831764	0.679204	0.981748	0.758578
722	gi|6323920	Cue1p [Saccharomyces cerevisiae S288c]	Saccharomyces cerevisiae S288c			0.313329	0.285759	0.148594	0.157036	0.157036	0.130617			3.04789	0.519996	0.554626	0.519996	0.457088			1.11686	1.20226	1.1272	2.10863	2.14783	6.79204
723	gi|6321787	oxysterol-binding protein related protein OSH7 [Saccharomyces cerevisiae S288c]	Saccharomyces cerevisiae S288c			0.772681	1.21339	0.691831	0.912011	0.758578	1.10662			1.27057	0.887156	1.1695	0.972747	1.40605			0.685488	0.824138	0.619441	1.09648	0.698232	0.887156
723	gi|6322855	oxysterol-binding protein OSH6 [Saccharomyces cerevisiae S288c]	Saccharomyces cerevisiae S288c
724	gi|6321785	ESCRT-0 subunit protein HSE1 [Saccharomyces cerevisiae S288c]	Saccharomyces cerevisiae S288c			0.47863	6.48634	0.248886	0.253513	0.855067	0.325087			2.05116	0.515229	0.49204	1.65959	0.666807			2.35505	0.724436	0.758578	13.8038	1.47231	3.01995
725	gi|398365717	tRNA (guanine26-N2)-dimethyltransferase [Saccharomyces cerevisiae S288c]	Saccharomyces cerevisiae S288c			0.149968	0.155597	0.158489	0.20893	0.152757	0.203236			6.54636	1.00925	1.31826	1.03753	1.28233			0.794328	1.01859	0.77983	0.794328	0.765597	4.83059
726	gi|7839181	snoRNP complex protein NOP10 [Saccharomyces cerevisiae S288c]	Saccharomyces cerevisiae S288c			1.21339	0.337287	0.870964	0.390841	0.155597	0.30479			0.809096	0.772681	0.316228	0.127057	0.248886			0.636796	2.1677	3.98107	1.05682	3.94457	3.22107
727	gi|6324577	rRNA-binding ribosome biosynthesis protein UTP23 [Saccharomyces cerevisiae S288c]	Saccharomyces cerevisiae S288c			1.30617	12.2462	1.30617	1.36773	0.824138	0.83946			0.751623	0.963829	1.00925	0.619441	0.636796			0.972747	1.59956	1.52757	12.942	1.5417	1.1695
728	gi|6324180	Pga2p [Saccharomyces cerevisiae S288c]	Saccharomyces cerevisiae S288c			1.87068	1.23595	0.672977	0.452898	0.452898	0.758578			0.524807	0.356451	0.239883	0.237684	0.398107			0.591562	0.591562	0.879023	1.61436	2.46604	1.2942
729	gi|6322719	She2p [Saccharomyces cerevisiae S288c]	Saccharomyces cerevisiae S288c			1.21339	1.08643	1.31826	1.7378	1.01859	1.30617			0.809096	1.07647	1.41906	0.831764	1.05682			0.772681	1.31826	1.00925	0.831764	0.928966	0.751623
730	gi|6320157	sterol transporter [Saccharomyces cerevisiae S288c]	Saccharomyces cerevisiae S288c			0.212814	0.123595	0.042462	0.0928966	0.0529663	0.0440555			4.65586	0.258226	0.685488	0.37325	0.270396			1.25893	2.55859	0.862979	2.46604	3.63078	22.08
731	gi|6320079	aldo-keto reductase superfamily protein [Saccharomyces cerevisiae S288c]	Saccharomyces cerevisiae S288c			0.316228	0.432514	0.353183	0.37325	0.224905	0.322107			3.10456	1.13763	1.19124	0.724436	1.03753			0.691831	1.13763	1.08643	1.33045	0.946237	3.04789
732	gi|6320036	CCR4-NOT core subunit CDC36 [Saccharomyces cerevisiae S288c]	Saccharomyces cerevisiae S288c
733	gi|6319526	Rfs1p [Saccharomyces cerevisiae S288c]	Saccharomyces cerevisiae S288c			1.8197	1.8197	1.11686	1.38038	2.96483	1.44544			0.539511	0.597035	0.744732	1.58489	0.787046			1.99526	0.946237	0.758578	1.24738	1.24738	0.679204
734	gi|14318533	Mic19p [Saccharomyces cerevisiae S288c]	Saccharomyces cerevisiae S288c			0.0110662	0.0110662	0.0110662	0.0110662	0.0110662	0.0110662			99.0832	0.809096	0.469894	0.469894	0.642688			0.724436	0.724436	1.24738	0.380189	1.52757	99.0832
735	gi|6681850	Yip3p [Saccharomyces cerevisiae S288c]	Saccharomyces cerevisiae S288c
736	gi|6325018	translation initiation factor eIF2 subunit beta [Saccharomyces cerevisiae S288c]	Saccharomyces cerevisiae S288c			99.0832	0.0110662	0.0110662	0.0110662	0.0110662	0.0110662			99.0832	0.0110662	0.0110662	0.0110662	0.0110662			0.619441	1.78649	1.35519	1.64437	99.0832	99.0832
737	gi|6324048	Hch1p [Saccharomyces cerevisiae S288c]	Saccharomyces cerevisiae S288c			0.316228	1.03753	0.465586	0.862979	2.96483	0.912011			3.10456	1.59956	3.10456	8.24138	3.28095			3.76704	0.92045	0.474242	1.44544	0.299226	1.07647
738	gi|6322859	Meh1p [Saccharomyces cerevisiae S288c]	Saccharomyces cerevisiae S288c			0.870964	0.114815	0.188799	0.133045	0.165959	0.242103			1.1272	0.201372	0.0870964	0.152757	0.177011			0.586138	0.398107	0.704693	0.37325	5.54626	4.05509
739	gi|6322523	DNA-directed RNA polymerase I core subunit RPA12 [Saccharomyces cerevisiae S288c]	Saccharomyces cerevisiae S288c			0.724436	0.895365	0.895365	0.452898	0.554626	0.60256			1.35519	1.22462	0.613762	0.758578	0.824138			0.912011	0.744732	1.47231	1.47231	1.19124	1.6293
740	gi|6321940	Crp1p [Saccharomyces cerevisiae S288c]	Saccharomyces cerevisiae S288c			1.23595	3.19154	0.691831	0.92045	0.60256	0.47863			0.794328	0.416869	0.691831	0.457088	0.322107			1.40605	2.14783	1.44544	6.79204	3.04789	2.05116
741	gi|398366149	thioredoxin TRX2 [Saccharomyces cerevisiae S288c]	Saccharomyces cerevisiae S288c			2.01372	1.47231	1.36773	1.80302	0.660693	1.30617			0.487529	0.672977	0.895365	0.325087	0.642688			0.501187	1.38038	1.04713	1.1272	1.52757	0.751623
742	gi|398365435	methylsterol monooxygenase [Saccharomyces cerevisiae S288c]	Saccharomyces cerevisiae S288c			0.0398107	0.030479	0.0283139	0.0340408	0.060256	0.0369828			18.8799	0.717794	1.43219	1.72187	1.02802			1.67494	1.38038	0.691831	0.642688	0.954993	20.1372
743	gi|330443654	Yet1p [Saccharomyces cerevisiae S288c]	Saccharomyces cerevisiae S288c			5.54626	31.6228	1.1272	0.879023	1.36773	0.895365			0.177011	0.147231	0.164437	0.218776	0.148594			1.52757	0.972747	1.24738	29.3765	6.60693	1.09648
744	gi|398364255	translation elongation factor eIF-5A [Saccharomyces cerevisiae S288c]	Saccharomyces cerevisiae S288c			0.128233	1.8197	0.102802	0.0895365	0.0963829	0.201372			7.65597	0.887156	0.554626	0.586138	1.57036			0.376704	0.356451	0.559758	6.79204	0.625173	4.87528
744	gi|398364973	translation elongation factor eIF-5A [Saccharomyces cerevisiae S288c]	Saccharomyces cerevisiae S288c
745	gi|6325049	Tyw1p [Saccharomyces cerevisiae S288c]	Saccharomyces cerevisiae S288c			0.691831	0.165959	0.409261	0.253513	0.946237	0.366438			1.41906	0.672977	0.510505	2.46604	0.666807			3.34195	0.801678	0.954993	0.390841	1.47231	2.67917
746	gi|6323351	Bud6p [Saccharomyces cerevisiae S288c]	Saccharomyces cerevisiae S288c
747	gi|6323955	carboxypeptidase C PRC1 [Saccharomyces cerevisiae S288c]	Saccharomyces cerevisiae S288c			1.87068	1.22462	0.619441	0.549541	0.862979	0.887156			0.524807	0.319154	0.283139	0.452898	0.387258			0.963829	0.619441	0.698232	1.36773	2.53513	1.10662
748	gi|10383811	CCR4-NOT core subunit CDC39 [Saccharomyces cerevisiae S288c]	Saccharomyces cerevisiae S288c			0.570164	0.758578	0.554626	0.704693	0.816582	0.717794			1.72187	1.0666	1.2942	1.43219	1.24738			1.13763	1.01859	0.847227	1.1272	0.787046	1.36773
749	gi|6320952	Nup157p [Saccharomyces cerevisiae S288c]	Saccharomyces cerevisiae S288c			99.0832	2.37684	0.192309	99.0832	0.161436	0.152757			0.103753	0.011272	99.0832	0.0110662	0.0121339			0.510505	99.0832	0.83946	15.1356	99.0832	6.42688
750	gi|6323511	alpha-tubulin TUB3 [Saccharomyces cerevisiae S288c]	Saccharomyces cerevisiae S288c			6.25173	5.7544	1.92309	1.07647	1.88799	8.55067			0.157036	0.272898	0.190546	0.253513	1.08643			0.218776	0.145881	0.263027	0.642688	0.903649	0.114815
751	gi|398366063	tyrosine--tRNA ligase TYS1 [Saccharomyces cerevisiae S288c]	Saccharomyces cerevisiae S288c			2.75423	0.704693	0.660693	0.515229	0.501187	0.751623			0.356451	0.21677	0.17378	0.172187	0.242103			0.660693	0.679204	0.870964	0.92045	4.05509	1.30617
752	gi|6321816	proteasome regulatory particle base subunit RPN1 [Saccharomyces cerevisiae S288c]	Saccharomyces cerevisiae S288c			0.277971	0.47863	0.239883	0.147231	0.143219	0.121339			3.53183	0.928966	0.549541	0.529663	0.444631			1.14815	1.19124	1.97697	3.40408	2.208	8.09096
753	gi|6319967	Gyp7p [Saccharomyces cerevisiae S288c]	Saccharomyces cerevisiae S288c			2.99226	0.77983	1.47231	1.22462	1.0666	1.78649			0.328095	0.487529	0.401791	0.353183	0.586138			0.597035	0.679204	0.816582	0.432514	1.67494	0.549541
754	gi|6319602	alpha,alpha-trehalose-phosphate synthase (UDP-forming) TPS1 [Saccharomyces cerevisiae S288c]	Saccharomyces cerevisiae S288c			1.77011	1.04713	0.895365	0.724436	1.13763	1.27057			0.554626	0.510505	0.405509	0.636796	0.717794			0.879023	0.564937	0.698232	0.809096	1.36773	0.772681
755	gi|6320226	serine--tRNA ligase SES1 [Saccharomyces cerevisiae S288c]	Saccharomyces cerevisiae S288c			0.110662	0.0183654	0.0164437	0.0188799	0.0229087	0.0188799			7.65597	0.210863	0.47863	0.242103	0.242103			1.19124	1.77011	0.744732	0.870964	4.05509	17.7011
756	gi|6323703	ferroxidase FET3 [Saccharomyces cerevisiae S288c]	Saccharomyces cerevisiae S288c			1.59956	2.63027	0.855067	1.57036	0.586138	0.809096			0.613762	0.529663	0.972747	0.363078	0.510505			0.711214	1.90546	1.04713	3.22107	1.92309	1.21339
757	gi|398366489	Utp4p [Saccharomyces cerevisiae S288c]	Saccharomyces cerevisiae S288c			0.258226	0.519996	0.398107	1.05682	0.515229	0.870964			3.80189	1.41906	4.36516	1.88799	3.25087			0.501187	1.47231	0.401791	0.666807	0.301995	1.1272
758	gi|398366613	E3 ubiquitin-protein ligase TOM1 [Saccharomyces cerevisiae S288c]	Saccharomyces cerevisiae S288c			0.440555	0.847227	0.711214	0.636796	1.57036	1.49968			2.22844	1.59956	1.43219	3.53183	3.37287			1.04713	0.420727	0.469894	0.564937	0.291072	0.654636
759	gi|330443583	lanosterol synthase ERG7 [Saccharomyces cerevisiae S288c]	Saccharomyces cerevisiae S288c
760	gi|398364715	dolichyl-diphosphooligosaccharide--protein glycotransferase subunit OST1 [Saccharomyces cerevisiae S288c]	Saccharomyces cerevisiae S288c			0.465586	0.346737	0.519996	0.398107	0.570164	0.444631			2.10863	1.08643	0.831764	1.19124	0.946237			1.24738	0.870964	1.14815	0.772681	1.03753	2.208
761	gi|6322424	Snx4p [Saccharomyces cerevisiae S288c]	Saccharomyces cerevisiae S288c			1.05682	0.711214	0.337287	0.394457	1.57036	0.331131			0.928966	0.316228	0.369828	1.45881	0.310456			4.65586	1.18032	1.00925	2.12814	3.16228	2.96483
762	gi|6323789	Sip5p [Saccharomyces cerevisiae S288c]	Saccharomyces cerevisiae S288c			0.083946	0.030479	0.0310456	0.0334195	0.195884	0.0328095			9.37562	0.218776	0.325087	0.855067	0.272898			4.87528	1.39316	0.77983	1.27057	3.59749	16.1436
763	gi|6321374	Mrh4p [Saccharomyces cerevisiae S288c]	Saccharomyces cerevisiae S288c			1.11686	0.0737904	0.990832	0.187068	0.0912011	0.1			0.879023	0.990832	0.164437	0.0809096	0.0887156			0.744732	1.94089	8.62979	0.608135	11.0662	9.81748
764	gi|6322783	nucleoside diphosphate kinase [Saccharomyces cerevisiae S288c]	Saccharomyces cerevisiae S288c			0.831764	0.416869	0.461318	0.233346	0.334195	0.275423			1.18032	0.469894	0.218776	0.319154	0.301995			1.03753	0.724436	1.6293	1.43219	3.25087	3.56451
765	gi|398364983	Egd2p [Saccharomyces cerevisiae S288c]	Saccharomyces cerevisiae S288c			3.25087	2.42103	1.64437	1.22462	1.44544	2.55859			0.301995	0.483059	0.37325	0.428549	0.737904			0.554626	0.47863	0.636796	0.937562	1.33045	0.383707
766	gi|6319439	Hek2p [Saccharomyces cerevisiae S288c]	Saccharomyces cerevisiae S288c			0.0698232	0.115878	0.0787046	0.169044	0.123595	0.102802			13.9316	1.45881	3.22107	1.90546	1.75388			1.0666	1.8197	0.809096	1.15878	0.559758	9.54993
767	gi|6322702	Avt3p [Saccharomyces cerevisiae S288c]	Saccharomyces cerevisiae S288c			0.0111686	0.0110662	0.0111686	0.011272	0.0110662	0.0110662			99.0832	1.35519	1.61436	1	0.824138			1.21339	1.94089	1.64437	1.18032	1.19124	99.0832
768	gi|6322524	chaperonin-containing T-complex subunit CCT5 [Saccharomyces cerevisiae S288c]	Saccharomyces cerevisiae S288c			0.0591562	0.120226	0.0597035	0.125893	0.0895365	0.0660693			16.5959	0.879023	1.94089	1.14815	0.711214			1.57036	2.67917	1.21339	2.80543	1.38038	14.8594
769	gi|398365027	proteasome regulatory particle base subunit RPN10 [Saccharomyces cerevisiae S288c]	Saccharomyces cerevisiae S288c			1.61436	0.539511	0.510505	0.529663	0.685488	0.413047			0.608135	0.313329	0.325087	0.420727	0.253513			1.65959	1.27057	1.22462	1.30617	3.87258	2.37684
770	gi|37362700	signal recognition particle subunit SRP72 [Saccharomyces cerevisiae S288c]	Saccharomyces cerevisiae S288c			0.990832	1.19124	1.31826	2.1677	1.69044	1.52757			0.990832	1.33045	2.1677	1.69044	1.52757			1.09648	1.40605	0.855067	0.772681	0.642688	0.642688
770	RRRRRgi|6324515	REVERSED dipeptidyl-peptidase III [Saccharomyces cerevisiae S288c]	Saccharomyces cerevisiae S288c
771	gi|6324615	ubiquitin-binding protein CUE5 [Saccharomyces cerevisiae S288c]	Saccharomyces cerevisiae S288c			0.816582	0.990832	0.2208	0.185353	0.0801678	0.136773			1.20226	0.265461	0.222844	0.0963829	0.165959			0.613762	1.69044	1.13763	5.7544	5.91562	7.11213
772	gi|6324610	SNAP receptor PEP12 [Saccharomyces cerevisiae S288c]	Saccharomyces cerevisiae S288c			1.64437	0.654636	0.60256	1.15878	0.787046	0.816582			0.597035	0.363078	0.698232	0.474242	0.49204			0.954993	1.41906	0.737904	0.801678	1.99526	1.20226
773	gi|6321851	Vma22p [Saccharomyces cerevisiae S288c]	Saccharomyces cerevisiae S288c			0.0597035	0.0648634	0.145881	0.161436	0.104713	0.487529			16.4437	1.75388	2.99226	1.05682	7.24436			0.135519	0.275423	0.21677	0.224905	0.135519	2.01372
774	gi|6320117	carboxymethylenebutenolidase [Saccharomyces cerevisiae S288c]	Saccharomyces cerevisiae S288c
775	gi|398366241	putative DNA/RNA helicase SEN1 [Saccharomyces cerevisiae S288c]	Saccharomyces cerevisiae S288c			0.801678	0.18197	0.152757	0.127057	0.130617	0.127057			1.22462	0.164437	0.199526	0.178649	0.128233			1.20226	1.2942	1.36773	1.44544	7.65597	7.72681
776	gi|6325129	Tbf1p [Saccharomyces cerevisiae S288c]	Saccharomyces cerevisiae S288c			0.149968	1.08643	0.47863	0.448745	0.751623	0.731139			6.54636	3.16228	2.99226	5.01187	4.87528			1.01859	0.608135	0.648634	1.47231	0.201372	1.34276
777	gi|6324513	glycerol-3-phosphate dehydrogenase (NAD(+)) GPD2 [Saccharomyces cerevisiae S288c]	Saccharomyces cerevisiae S288c			4.87528	0.428549	0.356451	0.401791	0.343558	0.253513			0.201372	0.060256	0.0440555	0.0510505	0.060256			1.10662	1.19124	1.30617	1.22462	16.293	3.87258
778	gi|6320691	alpha-1,2-mannosyltransferase KRE2 [Saccharomyces cerevisiae S288c]	Saccharomyces cerevisiae S288c			0.954993	0.912011	0.92045	0.277971	0.946237	0.672977			1.02802	0.946237	0.288403	0.972747	0.698232			1.36773	0.413047	1.45881	1.34276	1.40605	1.45881
779	gi|6322978	cofilin [Saccharomyces cerevisiae S288c]	Saccharomyces cerevisiae S288c			1.08643	1.31826	1.27057	0.801678	0.972747	1.19124			0.903649	1.15878	0.737904	0.887156	1.08643			0.809096	0.672977	1.04713	1.09648	0.903649	0.824138
780	gi|398365485	hypothetical protein YJR124C [Saccharomyces cerevisiae S288c]	Saccharomyces cerevisiae S288c			1.27057	7.24436	1.51356	1.08643	1.20226	1.36773			0.772681	1.1695	0.83946	0.928966	1.04713			0.870964	0.787046	1.09648	4.57088	0.937562	0.717794
781	gi|6322141	putative aminophospholipid-translocating P4-type ATPase NEO1 [Saccharomyces cerevisiae S288c]	Saccharomyces cerevisiae S288c			1.22462	1.40605	0.963829	1.07647	1.1695	1.57036			0.801678	0.77983	0.870964	0.946237	1.27057			0.737904	0.679204	0.608135	0.887156	0.772681	0.625173
782	gi|6320027	Dld1p [Saccharomyces cerevisiae S288c]	Saccharomyces cerevisiae S288c			0.580764	0.510505	0.346737	0.679204	0.990832	0.619441			1.69044	0.591562	1.15878	1.70608	1.0666			1.58489	1.07647	0.549541	0.816582	0.92045	1.58489
783	gi|398365245	profilin [Saccharomyces cerevisiae S288c]	Saccharomyces cerevisiae S288c
784	gi|6321290	bifunctional chorismate synthase/riboflavin reductase [NAD(P)H] ARO2 [Saccharomyces cerevisiae S288c]	NAD(P)H			1.14815	1.01859	1.30617	0.83946	0.887156	1.08643			0.855067	1.1272	0.724436	0.765597	0.937562			0.809096	0.765597	1.19124	0.928966	1.04713	0.903649
785	cont|000193	P02533 SWISS-PROT:P02533 Tax_Id=9606 Gene_Symbol=KRT14 Keratin, type I cytoskeletal 14				0.972747	0.691831	0.731139	0.49204	0.636796	0.685488			1.00925	0.737904	0.49204	0.642688	0.691831			0.912011	0.704693	1.05682	1	1.41906	1.43219
785	cont|000452|gi	cont|000452|gi|125080|sp|P02533|K1CN_HUMAN KERATIN, TYPE I CYTOSKELETAL 14 (CYTOKERATIN 14) (K14) (CK 14) [Homo sapiens].	Homo sapiens
785	cont|000305	Q6IFX2 SWISS-PROT:Q6IFX2 Tax_Id=10090 Gene_Symbol=Krt42 Keratin, type I cytoskeletal 42
786	gi|398365347	succinate--CoA ligase (GDP-forming) subunit alpha [Saccharomyces cerevisiae S288c]	Saccharomyces cerevisiae S288c			0.313329	1.30617	0.359749	0.177011	0.398107	0.2208			3.13329	0.824138	0.501187	0.879023	0.524807			1.65959	0.946237	1.55597	5.97035	1.87068	4.44631
787	gi|398365617	rRNA-processing protein UTP22 [Saccharomyces cerevisiae S288c]	Saccharomyces cerevisiae S288c			2.99226	1.45881	1.70608	2.67917	2.99226	3.56451			0.328095	0.564937	0.887156	0.981748	1.21339			0.801678	0.724436	0.461318	0.394457	0.809096	0.275423
788	gi|398364729	saccharopine dehydrogenase (NAD+, L-lysine-forming) [Saccharomyces cerevisiae S288c]	Saccharomyces cerevisiae S288c			0.0772681	0.158489	0.0990832	0.110662	0.990832	0.083946			12.7057	0.816582	1.1695	7.44732	0.751623			10.5682	1.55597	1.07647	4.2462	1.30617	11.695
789	gi|6324327	ribosome dissociation factor DOM34 [Saccharomyces cerevisiae S288c]	Saccharomyces cerevisiae S288c			2.70396	4.44631	1.01859	2.88403	1.43219	1.21339			0.363078	0.37325	1.0666	0.529663	0.444631			1.18032	2.37684	0.831764	3.66438	2.208	0.809096
790	gi|398365101	actin-related protein 3 [Saccharomyces cerevisiae S288c]	Saccharomyces cerevisiae S288c			1.67494	1.27057	2.29087	1.94089	1.94089	1.38038			0.586138	1.35519	1.14815	1.13763	0.816582			1.38038	1.39316	1.64437	0.912011	1.20226	0.711214
791	gi|6319392	Nup170p [Saccharomyces cerevisiae S288c]	Saccharomyces cerevisiae S288c			1.19124	2.77971	1.88799	1.44544	1.75388	2.07014			0.824138	1.57036	1.19124	1.45881	1.72187			0.83946	0.691831	0.903649	1.33045	0.570164	0.474242
792	gi|6320106	proteasome regulatory particle lid subunit RPN6 [Saccharomyces cerevisiae S288c]	Saccharomyces cerevisiae S288c			1.85353	0.912011	1	0.990832	1.03753	1.11686			0.529663	0.534564	0.529663	0.554626	0.597035			0.92045	0.879023	0.887156	0.809096	1.64437	0.879023
793	gi|398365039	snoRNA-binding rRNA-processing protein IMP4 [Saccharomyces cerevisiae S288c]	Saccharomyces cerevisiae S288c			0.794328	0.855067	0.496592	0.496592	0.474242	0.398107			1.23595	0.625173	0.619441	0.591562	0.496592			1.18032	1.23595	1.24738	2.12814	1.97697	2.46604
794	gi|6321806	argininosuccinate lyase ARG4 [Saccharomyces cerevisiae S288c]	Saccharomyces cerevisiae S288c			0.474242	1.78649	0.49204	0.428549	0.625173	0.559758			2.07014	1.02802	0.887156	1.30617	1.15878			1.10662	0.758578	0.870964	3.53183	0.847227	1.75388
795	gi|6320189	trans-2-enoyl-CoA reductase (NADPH) TSC13 [Saccharomyces cerevisiae S288c]	Saccharomyces cerevisiae S288c			0.111686	0.165959	0.105682	0.113763	0.359749	0.0954993			8.79023	1.1272	1.10662	4.57088	1.08643			3.7325	1.00925	1.02802	1.61436	0.903649	10.2802
796	gi|6319930	hypothetical protein YCR087C-A [Saccharomyces cerevisiae S288c]	Saccharomyces cerevisiae S288c
797	gi|398366255	IMP dehydrogenase IMD3 [Saccharomyces cerevisiae S288c]	Saccharomyces cerevisiae S288c			4.52898	2.1677	1.48594	1.07647	1.1272	1.44544			0.21677	0.334195	0.237684	0.253513	0.319154			0.772681	0.731139	1.01859	1.45881	3.0761	0.679204
798	gi|6319318	FG-nucleoporin NUP60 [Saccharomyces cerevisiae S288c]	Saccharomyces cerevisiae S288c			1.09648	0.809096	0.912011	0.660693	0.648634	1			0.895365	0.816582	0.597035	0.586138	0.903649			0.642688	0.654636	0.903649	0.801678	1.08643	0.981748
799	gi|10383760	Lsb5p [Saccharomyces cerevisiae S288c]	Saccharomyces cerevisiae S288c			99.0832	1.18032	6.30957	2.53513	3.98107	3.16228			0.0110662	0.0110662	0.0110662	0.0110662	0.0110662			1.24738	0.801678	1.97697	0.37325	99.0832	0.310456
800	gi|6321942	snoRNA-binding rRNA-processing protein IMP3 [Saccharomyces cerevisiae S288c]	Saccharomyces cerevisiae S288c			3.49945	1.33045	1.55597	1.87068	2.31206	1.19124			0.280543	0.416869	0.534564	0.666807	0.313329			1.94089	1.57036	1.2942	1.10662	3.13329	0.824138
801	gi|6319646	adenyl-nucleotide exchange factor SSE2 [Saccharomyces cerevisiae S288c]	Saccharomyces cerevisiae S288c			0.461318	0.49204	2.46604	3.22107	4.2462	2.67917			2.12814	6.19441	7.7983	9.90832	7.72681			1.8197	1.25893	0.809096	0.169044	0.124738	0.349945
802	gi|6322655	type 1 protein phosphatase-activating protein SDS22 [Saccharomyces cerevisiae S288c]	Saccharomyces cerevisiae S288c			11.0662	7.17794	0.642688	0.586138	0.413047	0.787046			0.0801678	0.083946	0.0717794	0.0619441	0.0887156			0.519996	0.737904	0.816582	8.31764	10.3753	1.24738
803	gi|6323573	Erv41p [Saccharomyces cerevisiae S288c]	Saccharomyces cerevisiae S288c			99.0832	0.0111686	0.0121339	0.0110662	0.103753	0.0110662			99.0832	0.0121339	0.0110662	0.103753	0.0110662			14.3219	1	1.78649	1.72187	99.0832	99.0832
804	gi|6322896	sedoheptulose-bisphosphatase [Saccharomyces cerevisiae S288c]	Saccharomyces cerevisiae S288c
805	gi|6323852	hypothetical protein YMR196W [Saccharomyces cerevisiae S288c]	Saccharomyces cerevisiae S288c			1.51356	5.24807	0.887156	1.78649	1.59956	1.47231			0.648634	0.580764	1.18032	1.04713	0.954993			1.07647	1.21339	0.60256	3.46737	1.02802	0.666807
806	gi|6324175	serine/threonine protein kinase YCK2 [Saccharomyces cerevisiae S288c]	Saccharomyces cerevisiae S288c			0.879023	0.267917	0.363078	0.390841	0.37325	0.405509			1.11686	0.409261	0.440555	0.420727	0.457088			0.912011	0.954993	0.887156	0.660693	2.14783	2.42103
807	gi|6323960	Yme2p [Saccharomyces cerevisiae S288c]	Saccharomyces cerevisiae S288c			1.5417	4.48745	0.197697	0.401791	0.299226	0.313329			0.636796	0.151356	0.356451	0.237684	0.140605			1.43219	1.77011	0.772681	15.8489	6.98232	3.13329
808	gi|398365801	Utp8p [Saccharomyces cerevisiae S288c]	Saccharomyces cerevisiae S288c			0.794328	0.510505	1.43219	1.27057	1.95884	1.36773			1.23595	1.78649	1.58489	2.44343	1.70608			1.43219	0.928966	1.03753	0.37325	0.57544	0.717794
809	gi|6324946	GTPase-activating protein MRS6 [Saccharomyces cerevisiae S288c]	Saccharomyces cerevisiae S288c			0.0110662	0.0110662	0.0110662	0.0110662	0.0110662	0.0110662			99.0832	1.75388	0.679204	2.42103	0.928966			2.58226	0.731139	1.88799	0.461318	1.05682	99.0832
810	gi|6323676	Arp9p [Saccharomyces cerevisiae S288c]	Saccharomyces cerevisiae S288c			9.0365	3.37287	1.18032	1.18032	1.7378	1.21339			0.108643	0.131826	0.12942	0.187068	0.121339			1.41906	0.963829	0.963829	2.75423	8.09096	0.809096
811	gi|6323119	Xdj1p [Saccharomyces cerevisiae S288c]	Saccharomyces cerevisiae S288c			0.912011	7.58578	0.772681	2.67917	2.91072	0.731139			1.07647	0.83946	2.99226	3.43558	0.794328			4.2462	3.59749	1.04713	7.24436	1.23595	1.34276
812	gi|6322756	Yju3p [Saccharomyces cerevisiae S288c]	Saccharomyces cerevisiae S288c			6.36796	2.07014	0.912011	0.903649	0.787046	1.35519			0.0737904	0.0679204	0.0660693	0.0625173	0.0824138			0.57544	0.660693	0.672977	1.55597	5.7544	0.724436
813	gi|6323322	translation initiation factor eIF2B subunit beta [Saccharomyces cerevisiae S288c]	Saccharomyces cerevisiae S288c			0.207014	0.165959	0.183654	0.180302	0.164437	0.170608			4.74242	0.903649	1.10662	0.847227	0.801678			1.04713	1.38038	1.1272	1.00925	1.22462	5.7544
814	gi|6323953	hypothetical protein YMR295C [Saccharomyces cerevisiae S288c]	Saccharomyces cerevisiae S288c
815	gi|6322476	dihydroxy-acid dehydratase ILV3 [Saccharomyces cerevisiae S288c]	Saccharomyces cerevisiae S288c			0.0816582	0.413047	0.0717794	0.0787046	0.165959	0.139316			12.0226	0.60256	0.711214	1.58489	1.36773			1.19124	0.515229	0.440555	5.44503	0.717794	7.04693
816	gi|6323682	chromatin-binding transcription coactivator SUB1 [Saccharomyces cerevisiae S288c]	Saccharomyces cerevisiae S288c			0.591562	0.436516	0.77983	0.625173	0.654636	0.685488			1.65959	1.30617	1.04713	1.09648	1.14815			0.954993	0.912011	1.1272	0.636796	0.855067	1.43219
817	gi|6321369	mitochondrial nucleoid protein MNP1 [Saccharomyces cerevisiae S288c]	Saccharomyces cerevisiae S288c			0.111686	1.27057	0.149968	0.275423	0.169044	0.255859			8.79023	1.41906	2.60615	2.24905	2.83139			0.801678	0.903649	0.49204	4.65586	0.346737	3.83707
818	gi|6323581	Nte1p [Saccharomyces cerevisiae S288c]	Saccharomyces cerevisiae S288c			0.0519996	0.100925	0.0887156	0.107647	0.113763	0.113763			18.3654	2.12814	2.44343	2.37684	4.87528			0.416869	0.432514	0.380189	0.301995	0.201372	9.46237
819	gi|6319449	ATP-dependent Lon protease PIM1 [Saccharomyces cerevisiae S288c]	Saccharomyces cerevisiae S288c			0.180302	0.465586	1.0666	0.177011	0.157036	0.413047			5.44503	6.0256	1.35519	0.92045	2.31206			0.366438	0.534564	2.70396	1.04713	0.42462	2.37684
820	gi|6322529	nucleoside triphosphate pyrophosphohydrolase HAM1 [Saccharomyces cerevisiae S288c]	Saccharomyces cerevisiae S288c			0.564937	2.03236	0.937562	0.704693	1.22462	0.895365			1.7378	1.64437	1.23595	2.14783	1.57036			1.34276	0.772681	1.02802	2.22844	0.625173	1.09648
821	gi|14270688	Utp20p [Saccharomyces cerevisiae S288c]	Saccharomyces cerevisiae S288c			2.55859	99.0832	1.34276	7.87046	1.48594	2.208			0.383707	0.519996	3.04789	0.57544	0.855067			0.666807	3.53183	0.597035	99.0832	1.14815	0.444631
822	gi|6325229	acetyl-CoA C-acetyltransferase [Saccharomyces cerevisiae S288c]	Saccharomyces cerevisiae S288c			10.8643	1.04713	10.0925	1.55597	3.49945	1.45881			0.0903649	0.990832	0.0981748	0.161436	0.103753			2.39883	1.05682	7.94328	0.711214	9.46237	0.672977
823	gi|398364479	Mpm1p [Saccharomyces cerevisiae S288c]	Saccharomyces cerevisiae S288c			0.608135	1.15878	6.19441	8.31764	1.34276	2.75423			1.61436	12.4738	16.4437	2.18776	4.32514			0.457088	2.53513	1.77011	0.398107	0.226986	0.356451
824	gi|398364415	hexokinase 1 [Saccharomyces cerevisiae S288c]	Saccharomyces cerevisiae S288c			1.39316	1.48594	1.39316	1.77011	1.2942	1.58489			0.704693	0.990832	1.27057	0.92045	1.13763			0.809096	1.10662	0.862979	0.928966	0.862979	0.619441
825	gi|6321828	meiotic recombination directing protein [Saccharomyces cerevisiae S288c]	Saccharomyces cerevisiae S288c			3.22107	0.642688	0.0685488	0.666807	0.104713	0.122462			0.30479	0.0325087	0.214783	0.0405509	0.0580764			0.887156	3.66438	0.405509	4.36516	16.9044	8.01678
826	gi|6321880	rRNA-binding ribosome biosynthesis protein RPF1 [Saccharomyces cerevisiae S288c]	Saccharomyces cerevisiae S288c			2.63027	2.0893	4.87528	5.59758	5.05825	2.85759			0.37325	1.47231	1.87068	1.57036	1.04713			1.83654	2.07014	1.70608	0.711214	0.937562	0.343558
827	gi|6321449	putative cysteine synthase [Saccharomyces cerevisiae S288c]	Saccharomyces cerevisiae S288c			4.87528	2.39883	0.685488	1.48594	1.59956	0.928966			0.201372	0.143219	0.283139	0.291072	0.187068			1.70608	1.58489	0.731139	2.60615	5.24807	1.05682
828	gi|6319630	DNA-directed RNA polymerase core subunit RPB5 [Saccharomyces cerevisiae S288c]	Saccharomyces cerevisiae S288c			1.95884	0.288403	0.275423	0.242103	1.80302	0.283139			0.496592	0.10666	0.124738	0.731139	0.172187			3.28095	0.724436	0.765597	0.630957	5.7544	3.46737
829	gi|6324686	Cex1p [Saccharomyces cerevisiae S288c]	Saccharomyces cerevisiae S288c			2.60615	2.99226	1.40605	1.35519	0.724436	1.5417			0.376704	0.564937	0.554626	0.285759	0.648634			0.465586	0.855067	0.887156	1.90546	1.51356	0.636796
830	gi|398365913	Snf5p [Saccharomyces cerevisiae S288c]	Saccharomyces cerevisiae S288c			26.3027	1.1695	8.24138	1.25893	40.1791	1.31826			0.0244343	0.0534564	0.0244343	0.972747	0.0218776			28.5759	0.946237	5.86138	0.879023	29.3765	0.744732
831	gi|398366575	Rrp17p [Saccharomyces cerevisiae S288c]	Saccharomyces cerevisiae S288c			0.452898	0.809096	6.91831	4.65586	3.22107	2.91072			2.1677	14.8594	9.90832	6.91831	6.25173			1.1272	1.6293	2.39883	0.280543	0.157036	0.337287
832	gi|398365783	G protein subunit beta [Saccharomyces cerevisiae S288c]	Saccharomyces cerevisiae S288c			0.972747	5.10505	1.15878	1.59956	1.30617	1.03753			1.00925	1.19124	1.61436	1.34276	1.0666			1.24738	1.52757	1.10662	4.87528	0.92045	0.946237
833	gi|6320075	Vcx1p [Saccharomyces cerevisiae S288c]	Saccharomyces cerevisiae S288c			2.99226	0.654636	0.630957	0.251189	0.340408	0.356451			0.340408	0.233346	0.083946	0.130617	0.1			0.895365	0.685488	1.80302	1.85353	9.0365	2.75423
834	gi|6319999	mitochondrial 54S ribosomal protein YmL11 [Saccharomyces cerevisiae S288c]	Saccharomyces cerevisiae S288c			2.0893	1.8197	4.05509	1.45881	1.95884	2.93765			0.469894	1.92309	0.685488	0.928966	1.39316			0.660693	0.487529	1.36773	0.613762	0.704693	0.334195
835	gi|6319849	Ycp4p [Saccharomyces cerevisiae S288c]	Saccharomyces cerevisiae S288c			0.529663	0.704693	2.208	4.87528	3.56451	2.70396			1.85353	4.20727	10.5682	6.19441	6.08135			1.23595	1.90546	0.744732	0.235505	0.161436	0.363078
836	gi|398364359	CDP-diacylglycerol-serine O-phosphatidyltransferase [Saccharomyces cerevisiae S288c]	Saccharomyces cerevisiae S288c			2.05116	1.40605	0.981748	1.55597	1.34276	1.14815			0.47863	0.469894	0.744732	0.642688	0.544503			1.1695	1.33045	0.855067	1.22462	1.80302	0.855067
837	gi|6325039	GTPase BMS1 [Saccharomyces cerevisiae S288c]	Saccharomyces cerevisiae S288c			2.48886	0.937562	1.10662	1.1695	0.870964	1.41906			0.394457	0.448745	0.474242	0.349945	0.57544			0.60256	0.816582	0.772681	0.648634	1.70608	0.691831
838	gi|6320267	serine C-palmitoyltransferase LCB2 [Saccharomyces cerevisiae S288c]	Saccharomyces cerevisiae S288c			0.737904	3.94457	0.698232	0.496592	0.501187	0.870964			1.33045	0.928966	0.660693	0.672977	1.1695			0.570164	0.559758	0.787046	3.80189	0.83946	1.1272
839	gi|6324993	fumarase FUM1 [Saccharomyces cerevisiae S288c]	Saccharomyces cerevisiae S288c			1	0.226986	0.222844	0.190546	0.185353	0.201372			0.981748	0.224905	0.178649	0.169044	0.214783			0.809096	0.855067	0.946237	0.963829	4.57088	4.87528
840	gi|398366247	Pho81p [Saccharomyces cerevisiae S288c]	Saccharomyces cerevisiae S288c			0.809096	0.115878	0.101859	0.110662	0.164437	0.119124			1.21339	0.180302	0.251189	0.30761	0.242103			1.48594	0.990832	0.809096	0.737904	4.05509	8.24138
841	gi|6324188	adenine deaminase [Saccharomyces cerevisiae S288c]	Saccharomyces cerevisiae S288c			0.704693	0.539511	0.636796	1.05682	1	1.09648			1.39316	0.895365	1.48594	1.40605	1.5417			0.903649	0.954993	0.57544	0.487529	0.636796	0.895365
842	gi|6320298	aminophospholipid-translocating P4-type ATPase DNF2 [Saccharomyces cerevisiae S288c]	Saccharomyces cerevisiae S288c			0.981748	0.534564	0.879023	0.83946	0.724436	0.737904			1	0.887156	0.847227	0.731139	0.737904			0.981748	1.13763	1.19124	0.724436	1.33045	1.33045
843	gi|6323340	Imh1p [Saccharomyces cerevisiae S288c]	Saccharomyces cerevisiae S288c			1.14815	1.1272	1.08643	1.2942	1.20226	0.981748			0.855067	0.937562	1.11686	1.03753	0.847227			1.20226	1.30617	1.09648	1.13763	1.15878	1
844	gi|6324535	proteasome core particle subunit alpha 4 [Saccharomyces cerevisiae S288c]	Saccharomyces cerevisiae S288c			1.31826	1.75388	0.92045	0.654636	0.903649	0.895365			0.744732	0.691831	0.496592	0.679204	0.672977			0.990832	0.724436	1.01859	1.94089	1.45881	1.09648
845	gi|6324021	Kri1p [Saccharomyces cerevisiae S288c]	Saccharomyces cerevisiae S288c			2.14783	1.19124	3.10456	2.05116	3.43558	7.04693			0.457088	1.47231	0.972747	1.70608	3.34195			0.608135	0.260615	0.37325	0.152757	0.293765	0.139316
[truncated: 880 more rows]

## Sheet: Fig. 7b cont.
N	Name		Triple(1):WT (2)	Triple (1):WT (1)	Triple(2):WT (1)	Triple (2):WT (1)	GFP (1):WT (1)	GFP (2):WT (1)	GFP (1):WT (2)	GFP (2):WT (2)
[truncated: 2,010 more rows]

[truncated: 1 more sheets: Fig. S6]
